# Supplementary material for: DNA methylation profiling to predict recurrence risk in stage Ι lung adenocarcinoma: Development and validation of a nomogram to clinical management
Source: J Cell Mol Med. 2020 Jun 12;24(13):7576–89. doi: 10.1111/jcmm.15393 (PMC7339160; doi:10.1111/jcmm.15393)
Supplement: Supplementary file 8 — Table S1 [file JCMM-24-7576-s008.xlsx]

## Sheet: Sheet1
Table S1. Significantly enriched GO terms based on genes located at 2372 differentially expressed methylation sites.
ID	Description	GeneRatio	BgRatio	pvalue	p.adjust	qvalue	geneID	Count
GO:0061564	axon development	58/1174	438/17913	2.35e-07	0.001154	0.00101558	25/323/26053/10458/64919/596/627/658/9024/1002/6387/7852/1600/780/1785/6993/51466/10211/2335/10818/2549/2674/2803/2817/2932/3320/3792/9355/56956/23499/1954/4741/7101/4916/5076/5080/5306/91584/5727/5786/5800/5979/56963/6091/6092/54437/6469/6710/6711/8831/9344/22954/706/137970/57216/11023/7414/7474	58
GO:0048667	cell morphogenesis involved in neuron differentiation	63/1174	500/17913	4.28e-07	0.001154	0.00101558	25/323/26053/10458/64919/596/627/658/9024/816/1002/1139/6387/7852/1600/1785/84062/29904/51466/10160/10211/2335/10818/2549/2674/2803/2817/2932/3320/8997/3792/85442/9355/56956/23499/1954/7101/4916/5076/5080/5306/91584/5727/5786/5789/5800/473/5979/6091/6092/54437/6469/6710/6711/8831/9344/6904/23043/137970/57216/11023/7414/7474	63
GO:0007517	muscle organ development	53/1174	403/17913	9.58e-07	0.00135827	0.00119535	60529/406/596/607/283149/650/652/53339/7832/8912/905/1410/9150/1832/1906/2248/2317/10211/8928/10818/2627/2817/9759/3792/4015/6300/1432/4209/85366/9172/3084/5081/78994/221662/6262/1901/51460/6444/6469/22933/4088/64321/30812/10290/6938/7135/7161/10869/9099/57216/11023/7474/463	53
GO:0007409	axonogenesis	52/1174	393/17913	1.01e-06	0.00135827	0.00119535	25/323/26053/10458/64919/596/627/658/9024/1002/6387/7852/1600/1785/51466/10211/2335/10818/2549/2674/2803/2817/2932/3320/3792/9355/56956/23499/1954/7101/4916/5076/5080/5306/91584/5727/5786/5800/5979/6091/6092/54437/6469/6710/6711/8831/9344/137970/57216/11023/7414/7474	52
GO:0014706	striated muscle tissue development	49/1174	376/17913	3.17e-06	0.00305286	0.00268668	88/183/8289/406/596/607/283149/650/652/7832/905/9150/1832/1906/2248/80206/2317/10211/8928/10818/2626/2627/2817/9759/23135/3792/4015/1432/4209/85366/9172/65009/3084/5081/5914/221662/6262/1901/6444/6469/22933/4088/64321/30812/7135/7161/10869/11023/7474	49
GO:0051146	striated muscle cell differentiation	38/1174	263/17913	3.6e-06	0.00305286	0.00268668	88/183/207/8289/596/607/627/650/652/8912/9254/824/975/1140/9150/8291/1906/90342/80206/10211/10818/2626/2627/9759/3481/23135/3792/4015/1432/406989/3084/84033/5914/221662/6444/6469/85461/22954	38
GO:0042692	muscle cell differentiation	47/1174	359/17913	4.43e-06	0.00305286	0.00268668	25/88/183/207/8289/596/607/627/650/652/8912/9254/824/975/1140/9150/8291/1906/90342/80206/10211/10818/2626/2627/3020/9759/3481/23135/3792/4015/6300/1432/4204/406989/3084/84033/8554/93166/5914/221662/348093/6095/6444/6469/23345/85461/22954	47
GO:0060537	muscle tissue development	50/1174	392/17913	4.67e-06	0.00305286	0.00268668	88/183/8289/406/596/607/283149/650/652/7832/905/9150/1832/1906/2248/80206/2317/10211/8928/10818/2626/2627/2817/9759/3549/23135/3792/4015/1432/4209/85366/9172/65009/3084/5081/5914/221662/6262/1901/6444/6469/22933/4088/64321/30812/7135/7161/10869/11023/7474	50
GO:0034330	cell junction organization	39/1174	277/17913	5.09e-06	0.00305286	0.00268668	25/59272/60/88/183/596/253559/977/1012/1002/8506/1307/23603/9231/1828/1832/56940/1969/50848/2149/10211/2335/29841/3914/22998/23499/9448/4649/23396/5795/5800/55920/861/54549/4088/9344/6904/7145/7414	39
GO:2000027	regulation of animal organ morphogenesis	36/1174	250/17913	6.97e-06	0.00376142	0.00331025	25/183/55966/22881/128272/596/650/652/634/23002/1601/51339/58524/1906/2252/10818/140628/9863/5076/7849/5083/5447/5696/5698/5710/5754/6091/6092/4919/6469/64321/30812/80320/4070/57216/7474	36
GO:0097485	neuron projection guidance	32/1174	212/17913	8.33e-06	0.00386146	0.00339829	323/64919/627/658/1002/6387/7852/1600/51466/10818/2549/2674/2817/9355/56956/1954/5080/91584/5727/5786/5800/5979/6091/6092/54437/6469/6710/6711/137970/57216/11023/7474	32
GO:0048546	digestive tract morphogenesis	13/1174	48/17913	8.58e-06	0.00386146	0.00339829	596/652/51339/1956/2626/3549/159296/348093/6469/4088/64321/57216/7474	13
GO:0034329	cell junction assembly	32/1174	214/17913	1.02e-05	0.00421532	0.0037097	25/59272/60/88/183/596/977/8506/1307/23603/9231/1828/56940/1969/50848/10211/2335/3914/22998/23499/9448/4649/23396/5795/5800/55920/861/4088/9344/6904/7145/7414	32
GO:0090336	positive regulation of brown fat cell differentiation	6/1174	10/17913	1.31e-05	0.0050393	0.00443486	3630/1432/222236/63976/222008/51043	6
GO:0048565	digestive tract development	23/1174	132/17913	1.48e-05	0.00532069	0.00468249	60529/596/652/1600/51339/1956/2304/2626/140628/2627/3549/1954/159296/579/5697/348093/5979/6299/6469/4088/64321/57216/7474	23
GO:0060562	epithelial tube morphogenesis	41/1174	313/17913	1.75e-05	0.0055872	0.00491704	25/183/239/8289/596/650/652/7852/780/9231/1906/1969/80004/8928/27086/2626/3549/55083/284217/9355/1954/4524/65009/5076/7849/5087/23129/25865/5727/5754/5914/5979/6262/6299/6469/4088/64321/30812/4070/57216/7474	41
GO:0007411	axon guidance	31/1174	210/17913	1.8e-05	0.0055872	0.00491704	323/64919/627/658/1002/6387/7852/1600/51466/10818/2549/2674/2817/9355/56956/1954/5080/91584/5727/5786/5800/5979/6091/6092/6469/6710/6711/137970/57216/11023/7474	31
GO:0055123	digestive system development	24/1174	143/17913	1.86e-05	0.0055872	0.00491704	60529/596/652/1600/51339/1956/2304/2626/140628/2627/3481/3549/1954/159296/579/5697/348093/5979/6299/6469/4088/64321/57216/7474	24
GO:0048562	embryonic organ morphogenesis	37/1174	276/17913	2.67e-05	0.00758037	0.00667113	60529/8289/652/1906/1969/2201/2304/8928/10818/2626/2778/3373/9742/3549/9132/1954/65009/579/133060/5076/5080/7849/7703/5754/348093/6262/6299/6469/27173/80736/4088/64321/7054/10194/124590/57216/7474	37
GO:0001823	mesonephros development	19/1174	103/17913	3.55e-05	0.00957322	0.00842494	183/596/650/652/9244/55083/5076/7849/5087/5727/5914/5979/6092/6299/6469/4088/30812/4070/7704	19
GO:0010769	regulation of cell morphogenesis involved in differentiation	35/1174	260/17913	4e-05	0.0102708	0.00903887	25/10458/627/9024/816/1002/23603/6387/1600/1785/1793/29904/2335/2803/2932/8997/3792/85442/23499/1954/4739/7101/4916/10630/91584/5789/5800/55920/5979/6091/6092/8831/4070/23043/7474	35
GO:0006029	proteoglycan metabolic process	16/1174	79/17913	4.45e-05	0.0105392	0.00927505	650/658/124583/9469/64377/29940/89792/2817/9953/9951/3373/23553/3549/3340/6934/57216	16
GO:0030326	embryonic limb morphogenesis	21/1174	123/17913	4.69e-05	0.0105392	0.00927505	3899/60529/652/1387/2201/2249/80144/2778/9742/3549/4154/1954/5087/5089/5727/6299/6469/221833/9496/7474/7704	21
GO:0035113	embryonic appendage morphogenesis	21/1174	123/17913	4.69e-05	0.0105392	0.00927505	3899/60529/652/1387/2201/2249/80144/2778/9742/3549/4154/1954/5087/5089/5727/6299/6469/221833/9496/7474/7704	21
GO:0006349	regulation of gene expression by genetic imprinting	7/1174	17/17913	5.54e-05	0.0118079	0.0103916	10664/1788/3481/3784/4204/10336/54496	7
GO:0022604	regulation of cell morphogenesis	50/1174	430/17913	5.69e-05	0.0118079	0.0103916	25/116985/10458/283149/627/9024/816/832/960/11135/56882/1002/23603/6387/7852/1600/1785/1793/29904/55785/2335/2803/23426/2932/8997/3792/85442/113251/8994/23499/1954/4649/4739/7101/4916/55742/10630/91584/5364/5789/5800/55920/5979/6091/6092/8831/4070/9344/23043/7474	50
GO:0001657	ureteric bud development	18/1174	98/17913	5.99e-05	0.0119778	0.0105411	183/596/650/652/9244/55083/5076/7849/5087/5727/5914/5979/6092/6299/6469/4088/30812/4070	18
GO:0034333	adherens junction assembly	17/1174	90/17913	6.61e-05	0.012381	0.010896	25/88/596/1307/23603/9231/56940/22998/23499/9448/23396/5795/55920/4088/9344/6904/7414	17
GO:0072163	mesonephric epithelium development	18/1174	99/17913	6.88e-05	0.012381	0.010896	183/596/650/652/9244/55083/5076/7849/5087/5727/5914/5979/6092/6299/6469/4088/30812/4070	18
GO:0072164	mesonephric tubule development	18/1174	99/17913	6.88e-05	0.012381	0.010896	183/596/650/652/9244/55083/5076/7849/5087/5727/5914/5979/6092/6299/6469/4088/30812/4070	18
GO:0035107	appendage morphogenesis	23/1174	146/17913	7.66e-05	0.0125326	0.0110294	3899/60529/652/658/1387/2201/2249/80144/2778/9742/3549/23288/4154/1954/5087/5089/5727/6299/6469/221833/9496/7474/7704	23
GO:0035108	limb morphogenesis	23/1174	146/17913	7.66e-05	0.0125326	0.0110294	3899/60529/652/658/1387/2201/2249/80144/2778/9742/3549/23288/4154/1954/5087/5089/5727/6299/6469/221833/9496/7474/7704	23
GO:0048754	branching morphogenesis of an epithelial tube	23/1174	146/17913	7.66e-05	0.0125326	0.0110294	25/183/596/650/652/780/9231/1906/1969/80004/3549/284217/5076/7849/5087/23129/5727/6299/6469/30812/4070/57216/7474	23
GO:0048736	appendage development	26/1174	176/17913	8.2e-05	0.0126534	0.0111357	3899/60529/652/658/1387/2201/2249/80144/2778/9742/3549/23288/4154/1954/5087/5089/5727/5914/6299/6469/27173/64093/221833/9496/7474/7704	26
GO:0060173	limb development	26/1174	176/17913	8.2e-05	0.0126534	0.0111357	3899/60529/652/658/1387/2201/2249/80144/2778/9742/3549/23288/4154/1954/5087/5089/5727/5914/6299/6469/27173/64093/221833/9496/7474/7704	26
GO:0045165	cell fate commitment	32/1174	238/17913	8.61e-05	0.0128092	0.0112727	9181/10538/64919/596/650/652/26038/58524/54738/2627/3549/3662/23135/406989/23040/7101/3084/4916/116448/5076/5080/5081/10630/5727/5914/6095/6469/6666/64321/30812/6934/51043	32
GO:0021978	telencephalon regionalization	6/1174	13/17913	9e-05	0.0128092	0.0112727	650/652/2016/9355/5080/6469	6
GO:0048661	positive regulation of smooth muscle cell proliferation	18/1174	101/17913	9.02e-05	0.0128092	0.0112727	10257/183/207/239/652/1012/6376/1906/1956/27086/9759/3596/51135/4209/442891/348093/1901/7015	18
GO:0071514	genetic imprinting	8/1174	25/17913	0.000131481	0.0177848	0.0156515	10664/1788/2778/3481/3784/4204/10336/54496	8
GO:0048645	animal organ formation	13/1174	61/17913	0.000131788	0.0177848	0.0156515	652/8928/10818/140628/2627/579/5076/7849/6091/6092/6469/64321/7474	13
GO:1990778	protein localization to cell periphery	35/1174	276/17913	0.000135326	0.0178168	0.0156797	2181/60/88/207/208/783/975/245812/1601/1804/1956/30845/1969/50848/10211/2580/23163/2803/23426/3630/80333/23095/54585/23499/5581/5727/10267/5913/11079/55800/6616/6711/64114/23043/55737	35
GO:0007044	cell-substrate junction assembly	17/1174	96/17913	0.000151926	0.0195261	0.017184	25/88/596/977/1307/23603/56940/2335/3914/22998/23499/9448/5795/55920/4088/9344/7145	17
GO:0048634	regulation of muscle organ development	23/1174	153/17913	0.000158402	0.019885	0.0174998	406/596/650/652/9150/1906/2248/10211/10818/2627/2817/9759/4015/1432/3084/221662/51460/6469/22933/4088/64321/7161/10869	23
GO:0034332	adherens junction organization	21/1174	134/17913	0.00016651	0.0204277	0.0179775	25/88/596/253559/1012/1002/1307/23603/9231/1832/56940/22998/23499/9448/23396/5795/55920/4088/9344/6904/7414	21
GO:0072659	protein localization to plasma membrane	31/1174	237/17913	0.000183005	0.0219525	0.0193193	2181/60/88/207/208/783/975/245812/1601/1804/1956/30845/1969/50848/10211/2580/23163/2803/23426/3630/80333/23499/5581/5727/10267/11079/55800/6711/64114/23043/55737	31
GO:1901890	positive regulation of cell junction assembly	9/1174	33/17913	0.000198557	0.0233003	0.0205055	25/59272/183/1307/1969/10211/9448/5795/4088	9
GO:0061138	morphogenesis of a branching epithelium	25/1174	178/17913	0.000250289	0.028746	0.025298	25/183/596/650/652/780/9231/1906/1969/80004/2252/10818/3549/284217/5076/7849/5087/23129/5727/6299/6469/30812/4070/57216/7474	25
GO:0016202	regulation of striated muscle tissue development	22/1174	149/17913	0.000282901	0.0315144	0.0277344	406/596/650/652/9150/1906/2248/10211/10818/2627/2817/9759/4015/1432/3084/221662/6469/22933/4088/64321/7161/10869	22
GO:0048675	axon extension	17/1174	101/17913	0.00028607	0.0315144	0.0277344	25/26053/1002/6387/1785/2335/2803/2932/3320/9355/23499/1954/4916/91584/54437/7414/7474	17
GO:0060675	ureteric bud morphogenesis	13/1174	66/17913	0.000302531	0.0326612	0.0287436	183/596/650/652/55083/5076/7849/5087/5727/6299/6469/30812/4070	13
GO:1905330	regulation of morphogenesis of an epithelium	25/1174	181/17913	0.00032469	0.0341066	0.0300157	25/183/55966/239/22881/128272/652/23002/1601/51339/2252/27086/9863/5076/7849/5696/5698/5710/5754/4919/6469/30812/4070/57216/7474	25
GO:0001763	morphogenesis of a branching structure	26/1174	192/17913	0.000341244	0.0341066	0.0300157	25/183/596/650/652/780/9231/1906/1969/80004/2252/10818/3549/284217/5076/7849/5087/23129/5727/473/6299/6469/30812/4070/57216/7474	26
GO:0072171	mesonephric tubule morphogenesis	13/1174	67/17913	0.000353179	0.0341066	0.0300157	183/596/650/652/55083/5076/7849/5087/5727/6299/6469/30812/4070	13
GO:0051216	cartilage development	25/1174	182/17913	0.000353496	0.0341066	0.0300157	650/651/652/656/658/960/25884/1513/1906/2249/2778/3373/3549/1432/4209/389125/579/56914/5081/5447/5914/4088/7227/7474/7704	25
GO:0090335	regulation of brown fat cell differentiation	6/1174	16/17913	0.000353905	0.0341066	0.0300157	3630/1432/222236/63976/222008/51043	6
GO:0060560	developmental growth involved in morphogenesis	28/1174	214/17913	0.00036546	0.0341066	0.0300157	25/26053/627/652/1002/6387/7852/780/1785/2016/2335/2803/2932/3320/55083/9355/23499/9863/1954/4916/91584/1901/6299/54437/6469/57216/7414/7474	28
GO:0045103	intermediate filament-based process	10/1174	43/17913	0.000368544	0.0341066	0.0300157	1832/667/83481/9118/54474/3850/3857/4741/6469/81493	10
GO:1901861	regulation of muscle tissue development	22/1174	152/17913	0.000376176	0.0341066	0.0300157	406/596/650/652/9150/1906/2248/10211/10818/2627/2817/9759/4015/1432/3084/221662/6469/22933/4088/64321/7161/10869	22
GO:0072006	nephron development	21/1174	142/17913	0.000376771	0.0341066	0.0300157	59/183/596/650/652/1285/1286/2028/55083/9863/5076/7849/5087/5727/5800/5979/6299/6469/30812/4070/57216	21
GO:0031532	actin cytoskeleton reorganization	15/1174	85/17913	0.000379103	0.0341066	0.0300157	25/116985/26053/9024/11132/84062/50848/2252/2549/4916/8572/221692/5754/1901/23043	15
GO:0046578	regulation of Ras protein signal transduction	28/1174	215/17913	0.000394539	0.0349135	0.0307257	25/9639/55160/23365/9828/128272/9181/26053/56882/9909/1785/6993/2149/10160/55785/10211/8729/3707/8997/9448/23263/3084/84033/23362/22821/10125/6091/8831	28
GO:0031076	embryonic camera-type eye development	9/1174	36/17913	0.000405658	0.0353184	0.0310821	8289/10818/9742/3549/5076/5080/5914/7054/7474	9
GO:0001658	branching involved in ureteric bud morphogenesis	12/1174	60/17913	0.000441391	0.0378195	0.0332832	183/596/650/652/5076/7849/5087/5727/6299/6469/30812/4070	12
GO:0070252	actin-mediated cell contraction	18/1174	115/17913	0.000481582	0.0405277	0.0356665	88/776/783/1832/122786/2626/3784/4626/85366/9631/55742/10630/6262/55800/6330/6444/7125/7135	18
GO:0010975	regulation of neuron projection development	49/1174	458/17913	0.000490865	0.0405277	0.0356665	25/183/207/567/10458/627/9024/816/1002/6376/6387/7852/1600/9231/1785/6993/29904/2335/2580/2803/23426/2932/8997/3792/85442/4058/23499/9863/9448/1954/4649/65009/27020/7101/4916/91584/5754/5789/5800/5979/56963/6091/6092/6616/8724/8831/23043/54986/7474	49
GO:0003002	regionalization	37/1174	318/17913	0.000495522	0.0405277	0.0356665	60529/650/652/658/7832/58524/1906/2016/8928/10818/2626/140628/9742/9355/1954/5076/5080/5081/7849/5087/5089/7703/5046/168507/201164/5727/6091/6092/6469/4088/64321/221833/23648/10194/57216/7474/7704	37
GO:0007519	skeletal muscle tissue development	22/1174	156/17913	0.000541742	0.0430235	0.0378629	406/596/607/283149/7832/905/2317/10211/2817/9759/3792/1432/4209/85366/9172/5081/221662/6469/64321/30812/10869/11023	22
GO:0048871	multicellular organismal homeostasis	50/1174	472/17913	0.000541978	0.0430235	0.0378629	24/60/108/113/115/239/29123/55198/406/468/567/596/114781/64072/1513/7852/1907/1956/79813/79071/2103/2104/2149/2312/2778/29841/388697/3480/3549/3596/3662/23135/57482/9079/3988/79888/222236/64127/4846/10400/63976/5575/1901/7090/84283/58476/22954/7253/124590/51043	50
GO:0061448	connective tissue development	30/1174	243/17913	0.000620583	0.0471656	0.0415082	59/650/651/652/656/658/960/25884/1289/1513/1906/2249/2778/3373/3549/4015/4041/1432/4209/389125/579/56914/5081/5447/5914/4088/30812/7227/7474/7704	30
GO:0002011	morphogenesis of an epithelial sheet	11/1174	54/17913	0.000642662	0.0471656	0.0415082	977/960/634/1289/780/284217/1954/10630/23671/57216/7474	11
GO:0042481	regulation of odontogenesis	7/1174	24/17913	0.000656687	0.0471656	0.0415082	650/652/58524/1906/5083/6469/80320	7
GO:0048643	positive regulation of skeletal muscle tissue development	7/1174	24/17913	0.000656687	0.0471656	0.0415082	406/596/10211/2817/221662/6469/64321	7
GO:2000178	negative regulation of neural precursor cell proliferation	7/1174	24/17913	0.000656687	0.0471656	0.0415082	55198/7832/7101/5080/22933/11023/7474	7
GO:0050770	regulation of axonogenesis	21/1174	148/17913	0.000660605	0.0471656	0.0415082	25/627/9024/1002/6387/1600/1785/2335/2803/2932/3792/23499/1954/4916/91584/5800/5979/6091/6092/8831/7474	21
GO:0045444	fat cell differentiation	28/1174	222/17913	0.00066176	0.0471656	0.0415082	207/208/406/650/8291/3630/3914/85329/4041/1432/222236/64318/8554/63976/5696/6095/22933/4088/30837/30812/6720/6934/22954/222008/7474/7704/51341/51043	28
GO:0046632	alpha-beta T cell differentiation	16/1174	99/17913	0.000679152	0.0471656	0.0415082	25/10538/64919/596/27086/3549/246778/3662/3707/159296/5914/6095/861/6469/7704/51043	16
GO:0030324	lung development	23/1174	169/17913	0.000681533	0.0471656	0.0415082	652/9231/1907/1956/80004/2252/2324/2627/3596/284217/3988/4015/4846/10630/5754/6469/9963/6720/83931/9496/64759/57216/7474	23
GO:0046328	regulation of JNK cascade	23/1174	169/17913	0.000681533	0.0471656	0.0415082	207/51339/84062/1906/1956/9965/2324/2898/2950/3480/9448/2122/64127/23239/10125/9770/23328/153769/9344/23043/54986/57216/7474	23
GO:0010810	regulation of cell-substrate adhesion	26/1174	201/17913	0.000693397	0.0473792	0.0416962	25/55966/596/151887/1012/1307/23603/6376/1785/1793/56940/2335/2932/22998/23499/9448/4739/10630/5581/5795/5800/55920/4088/64094/4070/6904	26
GO:1901888	regulation of cell junction assembly	15/1174	90/17913	0.000710403	0.0479344	0.0421848	25/59272/183/1307/23603/56940/1969/10211/22998/23499/9448/5795/55920/861/4088	15
GO:0035019	somatic stem cell population maintenance	13/1174	72/17913	0.000728198	0.0483371	0.0425392	607/283149/27086/9079/7101/5076/7849/5087/5431/63976/6299/57216/22882	13
GO:0001738	morphogenesis of a polarized epithelium	20/1174	139/17913	0.00073428	0.0483371	0.0425392	25/55966/22881/128272/23245/9024/23002/1601/51339/9231/284217/9863/4649/5696/5698/5710/5754/4919/57216/7474	20
GO:0021537	telencephalon development	30/1174	246/17913	0.000760123	0.0490204	0.0431406	64919/650/652/7832/153241/6387/7852/1600/1956/2016/2932/3014/3736/23135/9355/54820/7101/3084/5080/23035/91584/5914/6091/6092/6299/6469/30837/7054/83696/7474	30
GO:0072001	renal system development	34/1174	291/17913	0.000762822	0.0490204	0.0431406	59/183/596/650/652/1285/1286/9244/1592/9231/2028/80144/9742/55083/9863/4357/5076/7849/5087/5727/5800/5914/5979/6092/6299/6469/4088/64321/30812/4070/7161/57216/7474/7704	34
GO:0072073	kidney epithelium development	20/1174	140/17913	0.000805071	0.0510496	0.0449264	183/596/650/652/9244/55083/9863/5076/7849/5087/5727/5800/5914/5979/6092/6299/6469/4088/30812/4070	20
GO:0048663	neuron fate commitment	12/1174	64/17913	0.000813314	0.0510496	0.0449264	64919/652/58524/54738/3549/23040/3084/4916/116448/5080/5081/6469	12
GO:0090504	epiboly	8/1174	32/17913	0.000848111	0.0526219	0.04631	977/960/634/1289/780/1954/10630/23671	8
GO:0048596	embryonic camera-type eye morphogenesis	7/1174	25/17913	0.000860933	0.0528104	0.046476	8289/10818/3549/5076/5080/7054/7474	7
GO:0003007	heart morphogenesis	30/1174	249/17913	0.000926419	0.0559621	0.0492496	650/652/1289/1832/8928/2626/140628/2627/3549/1954/85366/65009/4846/3084/55742/23129/5727/5914/6091/6092/6262/1901/6469/4088/64321/7054/55273/7135/57216/7474	30
GO:0030323	respiratory tube development	23/1174	173/17913	0.000944424	0.0559621	0.0492496	652/9231/1907/1956/80004/2252/2324/2627/3596/284217/3988/4015/4846/10630/5754/6469/9963/6720/83931/9496/64759/57216/7474	23
GO:0001503	ossification	42/1174	388/17913	0.000953782	0.0559621	0.0492496	207/596/650/651/652/656/658/25884/1513/50846/1956/1969/2201/2778/3020/9759/3481/285313/3549/8994/4015/4041/1432/4209/9902/5087/5191/5364/5727/9770/6209/1901/22904/6469/4088/64093/30812/5552/58476/117581/7474/7704	42
GO:0045785	positive regulation of cell adhesion	42/1174	388/17913	0.000953782	0.0559621	0.0492496	25/207/84433/151887/960/961/975/1012/1307/6376/6387/9093/1785/1793/8291/10211/2335/2932/10808/3373/3481/3549/3707/55083/9448/4739/64127/10630/5581/25865/5795/5914/10125/5979/861/6469/4088/64094/7474/7704/51043/463	42
GO:0030048	actin filament-based movement	19/1174	132/17913	0.000980425	0.056175	0.049437	88/776/783/1832/122786/2626/3784/4626/85366/4430/9631/55742/10630/6262/55800/6330/6444/7125/7135	19
GO:0010959	regulation of metal ion transport	40/1174	365/17913	0.000985206	0.056175	0.049437	25/88/117/183/207/468/567/596/774/776/783/816/6376/6387/7852/1785/1804/1815/8291/30845/2149/9002/115352/3596/57338/84502/3736/8514/30820/80333/3784/3792/4846/29763/5581/6262/55800/6330/56848/706	40
GO:0030859	polarized epithelial cell differentiation	6/1174	19/17913	0.00101147	0.056175	0.049437	55966/9231/284217/4649/5754/7474	6
GO:0072077	renal vesicle morphogenesis	6/1174	19/17913	0.00101147	0.056175	0.049437	652/55083/5076/7849/6299/30812	6
GO:0048568	embryonic organ development	44/1174	413/17913	0.00101212	0.056175	0.049437	207/60529/8289/652/1906/1956/1969/2201/2304/8928/10818/2626/2778/3373/9742/3481/3549/9132/1954/65009/579/133060/5076/5080/7849/5087/7703/5727/5754/5914/348093/6262/6299/6469/27173/80736/4088/64321/7054/7173/10194/124590/57216/7474	44
GO:0042176	regulation of protein catabolic process	39/1174	354/17913	0.00102535	0.056175	0.049437	207/210/406/10533/9024/863/975/55743/1601/51339/55070/8291/1956/23163/2932/3320/3630/79888/3084/29763/8554/5886/25807/64285/9554/153769/6469/22933/4088/8724/257364/64321/22954/56658/10869/7874/55737/7474/7514	39
GO:0010092	specification of animal organ identity	8/1174	33/17913	0.00105597	0.056175	0.049437	652/8928/10818/140628/5076/7849/6091/6092	8
GO:0031128	developmental induction	8/1174	33/17913	0.00105597	0.056175	0.049437	650/652/10818/140628/6091/6092/6299/30812	8
GO:0048048	embryonic eye morphogenesis	8/1174	33/17913	0.00105597	0.056175	0.049437	8289/2201/10818/3549/5076/5080/7054/7474	8
GO:0046631	alpha-beta T cell activation	19/1174	133/17913	0.00107515	0.056175	0.049437	25/10538/64919/596/975/27086/10808/3549/246778/3630/3662/3707/159296/5914/6095/861/6469/7704/51043	19
GO:0072078	nephron tubule morphogenesis	13/1174	75/17913	0.00108367	0.056175	0.049437	183/596/650/652/55083/5076/7849/5087/5727/6299/6469/30812/4070	13
GO:0022011	myelination in peripheral nervous system	7/1174	26/17913	0.00111215	0.056175	0.049437	207/208/9639/8506/3084/4916/22933	7
GO:0030201	heparan sulfate proteoglycan metabolic process	7/1174	26/17913	0.00111215	0.056175	0.049437	29940/2817/9953/9951/3340/6934/57216	7
GO:0032292	peripheral nervous system axon ensheathment	7/1174	26/17913	0.00111215	0.056175	0.049437	207/208/9639/8506/3084/4916/22933	7
GO:0008361	regulation of cell size	21/1174	154/17913	0.00111351	0.056175	0.049437	25/207/627/1002/1185/6387/1785/1906/2335/2803/2932/3792/55144/80131/23499/1954/4916/91584/5979/57521/7474	21
GO:0061351	neural precursor cell proliferation	20/1174	144/17913	0.00115013	0.0572403	0.0503745	55198/9181/7832/153241/6376/747/2016/10818/3736/9355/54820/7101/5080/473/6095/6469/22933/388610/11023/7474	20
GO:0060538	skeletal muscle organ development	22/1174	165/17913	0.00116034	0.0572403	0.0503745	406/596/607/283149/7832/905/2317/10211/2817/9759/3792/1432/4209/85366/9172/5081/221662/6469/64321/30812/10869/11023	22
GO:0009896	positive regulation of catabolic process	42/1174	392/17913	0.00116644	0.0572403	0.0503745	207/208/10533/7832/863/975/55743/1601/51339/1612/55070/2103/79443/23163/2819/2932/9567/3320/3630/79888/29763/5209/8554/8396/57104/5581/5886/221662/25807/9554/83667/153769/22933/140775/257364/64321/6829/58476/22954/81603/55737/7474	42
GO:0009100	glycoprotein metabolic process	40/1174	369/17913	0.00121218	0.0589493	0.0518785	267/8704/596/650/658/124583/9469/64377/91949/1650/79947/29940/2524/89792/79623/2590/50614/79158/2817/9953/9951/3373/23553/3549/57134/4249/146664/394263/4597/3340/5046/64840/10267/6489/338596/6934/200424/11070/83857/57216	40
GO:0050918	positive chemotaxis	12/1174	67/17913	0.00123911	0.0597206	0.0525573	652/1012/6376/140596/503618/2152/2252/4916/5795/1901/4088/7474	12
GO:0060993	kidney morphogenesis	15/1174	95/17913	0.00126079	0.0598013	0.0526283	183/596/650/652/80144/55083/5076/7849/5087/5727/6299/6469/30812/4070/57216	15
GO:0016049	cell growth	48/1174	466/17913	0.00126294	0.0598013	0.0526283	25/183/207/323/26053/596/627/1002/634/1410/9150/6387/7852/780/1785/1906/1956/2016/2335/2626/2803/2932/3020/3320/3373/3487/55540/3630/26153/84861/9355/23499/1954/4916/91584/5795/57521/6279/54437/83667/80736/4088/64321/56848/9344/22954/7414/7474	48
GO:0051341	regulation of oxidoreductase activity	16/1174	105/17913	0.00130111	0.0610729	0.0537474	25/183/207/1785/1906/1907/1956/3320/3596/3630/64127/4846/5447/56848/7014/7015	16
GO:0045104	intermediate filament cytoskeleton organization	9/1174	42/17913	0.00134759	0.0627095	0.0551876	1832/667/83481/9118/54474/3850/3857/4741/6469	9
GO:0072087	renal vesicle development	6/1174	20/17913	0.00136551	0.0630001	0.0554435	652/55083/5076/7849/6299/30812	6
GO:0072088	nephron epithelium morphogenesis	13/1174	77/17913	0.00139321	0.0637334	0.0560888	183/596/650/652/55083/5076/7849/5087/5727/6299/6469/30812/4070	13
GO:0001649	osteoblast differentiation	27/1174	222/17913	0.00141591	0.0637601	0.0561123	207/650/651/652/658/50846/1969/2201/2778/3020/9759/3481/3549/8994/4015/4041/4209/9902/5727/9770/6209/6469/4088/64093/30812/58476/117581	27
GO:0035116	embryonic hindlimb morphogenesis	7/1174	27/17913	0.00141742	0.0637601	0.0561123	3899/60529/652/2249/2778/6469/7704	7
GO:0022612	gland morphogenesis	17/1174	116/17913	0.0014499	0.0644502	0.0567196	596/652/390259/634/780/1956/1969/80004/2252/10818/284217/159296/5080/23129/5727/6469/7474	17
GO:0003128	heart field specification	5/1174	14/17913	0.00145664	0.0644502	0.0567196	652/8928/140628/6091/6092	5
GO:0010001	glial cell differentiation	26/1174	212/17913	0.00152389	0.0663579	0.0583984	25/207/208/9639/443/650/8506/7852/1600/1956/2016/2817/2950/7101/3084/4916/116448/5076/5080/4919/6279/6469/22933/85414/30812/7161	26
GO:0072132	mesenchyme morphogenesis	10/1174	51/17913	0.00152434	0.0663579	0.0583984	59/650/60412/140628/4846/6091/6092/4088/55273/7474	10
GO:0031346	positive regulation of cell projection organization	39/1174	362/17913	0.00155214	0.0670277	0.0589879	375790/183/116985/26053/10458/627/816/11135/1002/153241/23603/6376/6387/7852/9231/1785/6993/29904/2335/2803/23426/9759/3630/8997/4058/23499/9863/1954/65009/27020/4916/5754/5789/5979/6091/6092/8724/7474/51364	39
GO:0035137	hindlimb morphogenesis	8/1174	35/17913	0.00159288	0.068241	0.0600557	3899/60529/652/2249/2778/5727/6469/7704	8
GO:1990138	neuron projection extension	20/1174	148/17913	0.00161454	0.0684021	0.0601974	25/26053/1002/6387/7852/780/1785/2016/2335/2803/2932/3320/9355/23499/1954/4916/91584/54437/7414/7474	20
GO:0048880	sensory system development	38/1174	351/17913	0.00162198	0.0684021	0.0601974	8289/64919/596/652/658/1289/1410/1956/1969/2201/10818/348980/9742/3549/284217/9355/79888/4041/9172/7101/4916/5076/5080/84440/5914/5979/6297/54549/6469/80736/4088/64093/30812/7054/4308/11023/7474/22882	38
GO:0010770	positive regulation of cell morphogenesis involved in differentiation	19/1174	138/17913	0.00167475	0.07008	0.0616741	25/10458/627/816/1002/6387/1785/1793/29904/2335/2803/8997/23499/1954/4739/4916/5789/6091/6092	19
GO:0003205	cardiac chamber development	22/1174	170/17913	0.00171495	0.0711087	0.0625795	8289/652/1785/1832/8928/10818/2626/2627/4846/3084/55742/7849/23129/5754/5914/6091/6092/6262/6299/7135/57216/7474	22
GO:0042136	neurotransmitter biosynthetic process	15/1174	98/17913	0.0017375	0.0711087	0.0625795	183/207/961/747/1785/1906/2572/3320/4846/6095/80736/4088/7054/706/57539	15
GO:0045732	positive regulation of protein catabolic process	24/1174	192/17913	0.00175298	0.0711087	0.0625795	207/10533/863/975/55743/1601/51339/55070/23163/2932/3320/79888/29763/8554/5886/25807/9554/153769/22933/257364/64321/22954/55737/7474	24
GO:0061333	renal tubule morphogenesis	13/1174	79/17913	0.00177285	0.0711087	0.0625795	183/596/650/652/55083/5076/7849/5087/5727/6299/6469/30812/4070	13
GO:0072028	nephron morphogenesis	13/1174	79/17913	0.00177285	0.0711087	0.0625795	183/596/650/652/55083/5076/7849/5087/5727/6299/6469/30812/4070	13
GO:0051353	positive regulation of oxidoreductase activity	10/1174	52/17913	0.00177838	0.0711087	0.0625795	25/183/207/1906/1907/3630/64127/5447/7014/7015	10
GO:0032835	glomerulus development	11/1174	61/17913	0.00184469	0.0730342	0.064274	59/596/652/1285/1286/2028/9863/5076/5800/5979/57216	11
GO:0001654	eye development	37/1174	342/17913	0.00187657	0.0730342	0.064274	8289/64919/596/652/658/1289/1410/1956/1969/2201/10818/348980/9742/3549/284217/9355/79888/4041/9172/7101/4916/5076/5080/84440/5914/5979/6297/54549/6469/4088/64093/30812/7054/4308/11023/7474/22882	37
GO:0035637	multicellular organismal signaling	24/1174	193/17913	0.00188083	0.0730342	0.064274	59272/183/478/491/776/9254/55799/783/8506/58524/1832/30845/53828/2898/3736/30820/80333/3784/4916/9631/6262/1901/55800/6330	24
GO:0060541	respiratory system development	24/1174	193/17913	0.00188083	0.0730342	0.064274	652/9231/1907/1956/80004/2252/2324/2627/3596/284217/3988/4015/4846/10630/5754/5914/6469/9963/6720/83931/9496/64759/57216/7474	24
GO:0031647	regulation of protein stability	31/1174	272/17913	0.00189418	0.0730342	0.064274	596/650/440193/975/55743/91949/1387/1410/51339/1828/10211/23163/3054/3320/56926/5824/54984/5886/9770/4088/64321/6720/9894/7015/54765/10869/9099/57602/7874/55737/58525	31
GO:0003156	regulation of animal organ formation	8/1174	36/17913	0.00193209	0.0734465	0.0646368	650/652/10818/140628/6091/6092/6469/7474	8
GO:0033144	negative regulation of intracellular steroid hormone receptor signaling pathway	8/1174	36/17913	0.00193209	0.0734465	0.0646368	406/4848/1408/1601/8928/27086/9612/51341	8
GO:0007163	establishment or maintenance of cell polarity	22/1174	172/17913	0.00199291	0.0745199	0.0655815	9181/9024/9231/667/6993/55691/23150/8729/2932/3320/55083/284217/9355/3993/4649/54820/55742/5080/5754/6469/57216/7474	22
GO:0048660	regulation of smooth muscle cell proliferation	22/1174	172/17913	0.00199291	0.0745199	0.0655815	10257/183/207/239/652/1012/6376/1906/1956/27086/2950/9759/3596/51135/4209/442891/407053/65009/348093/1901/6934/7015	22
GO:0090596	sensory organ morphogenesis	29/1174	250/17913	0.00200174	0.0745199	0.0655815	8289/596/652/1289/1906/1969/2201/10818/348980/3549/9132/4041/579/133060/5076/5080/7849/5754/6299/54549/80736/30812/7054/4308/10194/124590/57216/7474/22882	29
GO:0007156	homophilic cell adhesion via plasma membrane adhesion molecules	18/1174	130/17913	0.00205389	0.075422	0.0663753	1012/64072/634/1828/27020/56124/56114/56113/56112/56111/56110/56104/56103/56102/5979/6091/6092/54549	18
GO:0030166	proteoglycan biosynthetic process	10/1174	53/17913	0.00206557	0.075422	0.0663753	658/124583/9469/64377/29940/89792/9953/3340/6934/57216	10
GO:0060766	negative regulation of androgen receptor signaling pathway	5/1174	15/17913	0.00206789	0.075422	0.0663753	1601/8928/27086/9612/51341	5
GO:0014044	Schwann cell development	7/1174	29/17913	0.00222077	0.0777597	0.0684327	207/208/9639/8506/3084/4916/22933	7
GO:0001501	skeletal system development	48/1174	479/17913	0.00222122	0.0777597	0.0684327	9507/60529/29123/650/651/652/656/658/960/25884/1513/1906/1969/2201/2249/1112/27086/2767/2778/9759/3209/3373/9742/3481/3549/4015/4041/1432/4209/1954/389125/579/56914/5081/5087/7703/5191/5364/5447/5914/9770/6469/27173/4088/9496/7227/7474/7704	48
GO:0007045	cell-substrate adherens junction assembly	13/1174	81/17913	0.00223413	0.0777597	0.0684327	25/88/596/1307/23603/56940/22998/23499/9448/5795/55920/4088/9344	13
GO:0048041	focal adhesion assembly	13/1174	81/17913	0.00223413	0.0777597	0.0684327	25/88/596/1307/23603/56940/22998/23499/9448/5795/55920/4088/9344	13
GO:0002067	glandular epithelial cell differentiation	9/1174	45/17913	0.00224445	0.0777597	0.0684327	406/650/652/2627/2932/3596/5080/5914/7474	9
GO:0003197	endocardial cushion development	9/1174	45/17913	0.00224445	0.0777597	0.0684327	650/652/2626/140628/4846/221662/6091/6092/55273	9
GO:0050808	synapse organization	41/1174	394/17913	0.00228687	0.0777597	0.0684327	25/60/375790/10458/627/9254/816/1139/1140/6376/9231/9093/29904/392617/2149/10160/2562/3480/9118/3630/8997/9863/1432/4204/27020/3084/4916/5364/23129/5789/5800/5913/11079/6092/54549/8831/11346/85461/203068/55737/7474	41
GO:0150063	visual system development	37/1174	346/17913	0.00229586	0.0777597	0.0684327	8289/64919/596/652/658/1289/1410/1956/1969/2201/10818/348980/9742/3549/284217/9355/79888/4041/9172/7101/4916/5076/5080/84440/5914/5979/6297/54549/6469/4088/64093/30812/7054/4308/11023/7474/22882	37
GO:0048659	smooth muscle cell proliferation	22/1174	174/17913	0.00230825	0.0777597	0.0684327	10257/183/207/239/652/1012/6376/1906/1956/27086/2950/9759/3596/51135/4209/442891/407053/65009/348093/1901/6934/7015	22
GO:0051147	regulation of muscle cell differentiation	23/1174	185/17913	0.00231861	0.0777597	0.0684327	25/596/627/650/652/824/9150/1906/10211/10818/9759/3481/6300/1432/4204/406989/3084/8554/93166/221662/348093/6469/22954	23
GO:0001990	regulation of systemic arterial blood pressure by hormone	8/1174	37/17913	0.00232571	0.0777597	0.0684327	59272/183/1906/1907/2028/2149/4846/81285	8
GO:0014037	Schwann cell differentiation	8/1174	37/17913	0.00232571	0.0777597	0.0684327	207/208/9639/8506/2817/3084/4916/22933	8
GO:0001759	organ induction	6/1174	22/17913	0.00234806	0.0777597	0.0684327	650/652/10818/140628/6091/6092	6
GO:0045109	intermediate filament organization	6/1174	22/17913	0.00234806	0.0777597	0.0684327	1832/83481/54474/3857/4741/6469	6
GO:2000050	regulation of non-canonical Wnt signaling pathway	6/1174	22/17913	0.00234806	0.0777597	0.0684327	25/22881/1601/51339/57674/7474	6
GO:0001822	kidney development	31/1174	276/17913	0.00237866	0.0782928	0.0689018	59/183/596/650/652/1285/1286/9244/1592/9231/2028/80144/55083/9863/4357/5076/7849/5087/5727/5800/5914/5979/6092/6299/6469/4088/30812/4070/7161/57216/7704	31
GO:0035914	skeletal muscle cell differentiation	11/1174	63/17913	0.0024107	0.0788666	0.0694068	406/607/283149/7832/2817/4209/85366/5081/221662/30812/11023	11
GO:0001558	regulation of cell growth	41/1174	396/17913	0.00250777	0.0812286	0.0714855	25/183/207/323/596/627/1002/634/1410/9150/6387/7852/780/1785/1906/1956/2335/2803/2932/3020/3373/3487/55540/3630/26153/84861/23499/1954/4916/91584/5795/57521/6279/83667/80736/4088/64321/56848/9344/22954/7474	41
GO:0001655	urogenital system development	35/1174	324/17913	0.002513	0.0812286	0.0714855	59/183/596/650/652/1285/1286/9244/1592/9231/2028/80144/10818/9742/55083/9863/4357/5076/7849/5087/5727/5800/5914/5979/6092/6299/6469/4088/64321/30812/4070/7161/57216/7474/7704	35
GO:0045931	positive regulation of mitotic cell cycle	20/1174	154/17913	0.00260443	0.0836828	0.0736453	25/207/675/23476/1906/1956/348654/3373/3481/3630/4041/4204/5087/26073/5514/55920/57521/64094/7015/9099	20
GO:0001667	ameboidal-type cell migration	45/1174	446/17913	0.0026317	0.0840587	0.0739762	25/183/207/239/55198/652/1012/634/23603/55466/1793/1906/1969/83481/51466/2249/2252/2324/2335/27086/3373/23499/9448/4204/1954/442891/406989/79812/4846/7101/23129/5581/25865/11156/55920/5979/6091/23328/6469/64094/64321/30812/4070/7145/7474	45
GO:0045787	positive regulation of cell cycle	39/1174	373/17913	0.00265343	0.0842544	0.0741483	25/207/675/23476/7832/905/153241/4848/8738/1906/1956/2627/348654/3054/3373/3481/3630/9493/4041/4204/7101/5087/26073/5514/5581/84440/5886/5914/55920/57521/22933/64094/7015/7161/22954/10869/9099/58525/7474	39
GO:0045197	establishment or maintenance of epithelial cell apical/basal polarity	7/1174	30/17913	0.00273519	0.084917	0.0747315	9231/284217/9355/4649/5754/57216/7474	7
GO:1904837	beta-catenin-TCF complex assembly	7/1174	30/17913	0.00273519	0.084917	0.0747315	607/283149/1387/51339/6934/7015/7090	7
GO:0048738	cardiac muscle tissue development	26/1174	221/17913	0.0027377	0.084917	0.0747315	88/183/8289/650/652/9150/1832/1906/2248/80206/8928/10818/2626/2627/23135/1432/85366/65009/3084/5914/6262/1901/6444/7135/7161/7474	26
GO:0042391	regulation of membrane potential	39/1174	374/17913	0.00278079	0.084917	0.0747315	25/88/207/208/239/478/10458/596/774/776/777/8912/783/1128/1139/1140/1145/8506/1815/1832/1906/30845/2550/2562/2569/2898/2932/348980/23593/3736/3784/4204/4916/9631/6262/55800/6330/6455/706	39
GO:0021915	neural tube development	20/1174	155/17913	0.00281095	0.084917	0.0747315	25/8289/652/51339/1969/9742/9355/4524/5076/5080/5081/5727/5754/5914/6297/6469/64321/23648/57216/7474	20
GO:0003279	cardiac septum development	16/1174	113/17913	0.00282232	0.084917	0.0747315	652/1785/10818/2626/2627/4846/55742/7849/23129/5754/5914/6091/6092/6299/57216/7474	16
GO:0098742	cell-cell adhesion via plasma-membrane adhesion molecules	27/1174	233/17913	0.00284498	0.084917	0.0747315	421/650/1012/64072/1002/634/6376/1600/1828/140628/1432/27020/56124/56114/56113/56112/56111/56110/56104/56103/56102/5789/5979/6091/6092/54549/137970	27
GO:0045725	positive regulation of glycogen biosynthetic process	5/1174	16/17913	0.00284697	0.084917	0.0747315	207/208/2103/3481/3630	5
GO:0072189	ureter development	5/1174	16/17913	0.00284697	0.084917	0.0747315	652/5076/5979/6469/30812	5
GO:0072283	metanephric renal vesicle morphogenesis	5/1174	16/17913	0.00284697	0.084917	0.0747315	652/55083/5076/7849/6299	5
GO:0030307	positive regulation of cell growth	21/1174	166/17913	0.00284735	0.084917	0.0747315	207/596/627/1002/6387/7852/1906/1956/2335/2803/3020/3373/3630/84861/23499/1954/4916/57521/6279/80736/22954	21
GO:0043491	protein kinase B signaling	30/1174	268/17913	0.00291279	0.0863914	0.076029	207/208/6376/1956/1969/2152/9965/2248/2249/2252/2264/10818/2549/2626/3320/3481/3630/4015/9863/494324/3084/5076/23239/23035/5795/5979/83667/22933/6934/55273	30
GO:0050806	positive regulation of synaptic transmission	19/1174	145/17913	0.00297191	0.0876412	0.0771289	25/10458/776/783/1139/1815/84062/1956/10211/2898/2932/3630/3814/4204/27020/7101/5581/5913/6616	19
GO:0090189	regulation of branching involved in ureteric bud morphogenesis	6/1174	23/17913	0.00300286	0.0876412	0.0771289	183/652/5076/7849/30812/4070	6
GO:0007254	JNK cascade	24/1174	200/17913	0.00301879	0.0876412	0.0771289	207/51339/84062/1906/1956/9965/2324/2898/2950/3480/51135/9448/2122/64127/23239/10125/9770/23328/153769/9344/23043/54986/57216/7474	24
GO:0051056	regulation of small GTPase mediated signal transduction	34/1174	316/17913	0.00306051	0.0876412	0.0771289	25/117/116985/57636/9639/55160/23365/9828/128272/9181/26053/56882/9909/1785/6993/2149/10160/55785/10211/84253/8729/3707/8997/9448/23263/4649/3084/84033/23362/22821/10125/23221/6091/8831	34
GO:0008542	visual learning	9/1174	47/17913	0.00306858	0.0876412	0.0771289	8704/4204/65009/594857/27020/8554/8831/11346/85461	9
GO:0048641	regulation of skeletal muscle tissue development	9/1174	47/17913	0.00306858	0.0876412	0.0771289	406/596/10211/2817/9759/221662/6469/64321/10869	9
GO:0090630	activation of GTPase activity	9/1174	47/17913	0.00306858	0.0876412	0.0771289	208/9639/23603/1969/4739/4916/10125/55920/7474	9
GO:0003143	embryonic heart tube morphogenesis	11/1174	65/17913	0.00310957	0.0878819	0.0773407	8928/2626/3549/1954/65009/6262/6469/4088/64321/57216/7474	11
GO:0035308	negative regulation of protein dephosphorylation	11/1174	65/17913	0.00310957	0.0878819	0.0773407	23523/1408/392617/2932/4249/221692/9749/5514/94274/153769/7529	11
GO:0060485	mesenchyme development	29/1174	258/17913	0.00319012	0.0896889	0.078931	59/596/283149/650/652/23603/1601/9231/1906/60412/2335/8928/2626/140628/2932/4846/3084/5076/10630/5754/221662/5979/6091/6092/6469/4088/30812/55273/7474	29
GO:0021532	neural tube patterning	8/1174	39/17913	0.00329949	0.0910816	0.0801567	652/9742/5080/5081/5727/6469/64321/23648	8
GO:0031016	pancreas development	12/1174	75/17913	0.00333548	0.0910816	0.0801567	207/406/652/2627/2932/3481/3549/579/5080/6469/6934/7474	12
GO:0044319	wound healing, spreading of cells	7/1174	31/17913	0.00333626	0.0910816	0.0801567	977/960/634/1289/780/10630/23671	7
GO:0061036	positive regulation of cartilage development	7/1174	31/17913	0.00333626	0.0910816	0.0801567	650/652/658/5447/4088/7474/7704	7
GO:0090505	epiboly involved in wound healing	7/1174	31/17913	0.00333626	0.0910816	0.0801567	977/960/634/1289/780/10630/23671	7
GO:0010632	regulation of epithelial cell migration	32/1174	294/17913	0.0033409	0.0910816	0.0801567	25/183/207/239/652/634/23603/55466/1793/1906/1969/83481/51466/2249/2252/2324/27086/3373/23499/9448/4204/442891/406989/79812/4846/7101/5581/25865/23328/64094/4070/7474	32
GO:0051153	regulation of striated muscle cell differentiation	16/1174	115/17913	0.00337486	0.0913875	0.0804258	596/627/650/652/824/9150/1906/10211/10818/9759/1432/406989/3084/221662/6469/22954	16
GO:0051017	actin filament bundle assembly	18/1174	136/17913	0.00338598	0.0913875	0.0804258	25/116985/9639/55160/10458/961/6376/51466/85462/22998/4430/4739/221692/1901/4088/84501/4070/23671	18
GO:0007264	small GTPase mediated signal transduction	46/1174	465/17913	0.00346844	0.0931169	0.0819478	25/117/116985/57636/9639/55160/23365/9828/128272/9181/26053/56882/1012/1600/9909/9093/1785/1793/57572/23348/6993/9844/2149/10160/55785/10211/84253/8729/3707/8997/85442/9448/1432/23263/4649/3084/84033/10630/23362/22821/10125/23221/6091/8831/57216/10971	46
GO:0099173	postsynapse organization	20/1174	158/17913	0.0035146	0.0931169	0.0819478	60/10458/816/1139/1140/9093/29904/3480/9118/3630/8997/9863/4916/5789/5913/11079/8831/85461/55737/7474	20
GO:0061035	regulation of cartilage development	11/1174	66/17913	0.00351539	0.0931169	0.0819478	650/652/658/1513/579/5447/5914/4088/7227/7474/7704	11
GO:0043010	camera-type eye development	32/1174	295/17913	0.00351905	0.0931169	0.0819478	8289/64919/652/658/1410/1956/1969/2201/10818/348980/9742/3549/284217/9355/79888/4041/9172/7101/4916/5076/5080/84440/5914/5979/54549/6469/4088/30812/7054/11023/7474/22882	32
GO:0032515	negative regulation of phosphoprotein phosphatase activity	10/1174	57/17913	0.00360883	0.0945654	0.0832226	23523/1408/392617/2932/4249/221692/9749/5514/94274/153769	10
GO:0060688	regulation of morphogenesis of a branching structure	10/1174	57/17913	0.00360883	0.0945654	0.0832226	25/183/652/2252/5076/7849/6469/30812/4070/7474	10
GO:0061572	actin filament bundle organization	18/1174	137/17913	0.00366576	0.095412	0.0839676	25/116985/9639/55160/10458/961/6376/51466/85462/22998/4430/4739/221692/1901/4088/84501/4070/23671	18
GO:0072089	stem cell proliferation	16/1174	116/17913	0.00368285	0.095412	0.0839676	9181/6376/747/10818/3736/4054/2122/54820/7101/5080/861/6469/64321/7015/11023/7474	16
GO:0003281	ventricular septum development	12/1174	76/17913	0.0037302	0.095412	0.0839676	652/1785/10818/2626/4846/7849/5754/6091/6092/6299/57216/7474	12
GO:0030516	regulation of axon extension	12/1174	76/17913	0.0037302	0.095412	0.0839676	25/1002/6387/1785/2335/2803/2932/23499/1954/4916/91584/7474	12
GO:0021871	forebrain regionalization	6/1174	24/17913	0.00378491	0.095412	0.0839676	650/652/2016/9355/5080/6469	6
GO:0002065	columnar/cuboidal epithelial cell differentiation	15/1174	106/17913	0.00378615	0.095412	0.0839676	25/406/650/652/2016/2626/140628/2627/2932/3596/579/5080/5697/5914/7474	15
GO:0050804	modulation of chemical synaptic transmission	40/1174	393/17913	0.00378941	0.095412	0.0839676	25/183/320/10458/774/776/9254/783/816/1139/6376/1815/84062/1906/1956/2149/10211/2898/2932/3630/57338/3814/4204/27020/4884/7101/25953/5575/5581/5786/5913/5914/54476/6455/729993/6616/22986/8831/11346/9066	40
GO:0060850	regulation of transcription involved in cell fate commitment	5/1174	17/17913	0.00381789	0.095412	0.0839676	26038/5080/6095/64321/51043	5
GO:0070875	positive regulation of glycogen metabolic process	5/1174	17/17913	0.00381789	0.095412	0.0839676	207/208/2103/3481/3630	5
GO:0090185	negative regulation of kidney development	5/1174	17/17913	0.00381789	0.095412	0.0839676	652/5076/7849/6469/4070	5
GO:0042063	gliogenesis	31/1174	285/17913	0.0038698	0.0962634	0.0847169	25/207/208/9639/443/650/1128/8506/6376/7852/1600/1956/2016/2817/2950/7101/3084/4916/116448/5076/5080/4919/6279/6469/22933/85414/30837/30812/7015/7161/706	31
GO:0048705	skeletal system morphogenesis	24/1174	204/17913	0.00389801	0.0965205	0.0849431	60529/29123/652/658/2201/2249/1112/2778/3373/9742/3549/4041/1432/4209/1954/579/56914/7703/5191/5447/5914/27173/4088/9496	24
GO:0001505	regulation of neurotransmitter levels	34/1174	321/17913	0.00392442	0.0967308	0.0851282	183/207/320/114781/774/776/783/961/1103/55349/747/1785/1815/84062/1906/10211/2572/2914/2932/3320/4846/23396/25953/5447/5799/6095/22895/80736/4088/6616/9066/7054/706/57539	34
GO:0099177	regulation of trans-synaptic signaling	40/1174	394/17913	0.00395919	0.0971441	0.0854919	25/183/320/10458/774/776/9254/783/816/1139/6376/1815/84062/1906/1956/2149/10211/2898/2932/3630/57338/3814/4204/27020/4884/7101/25953/5575/5581/5786/5913/5914/54476/6455/729993/6616/22986/8831/11346/9066	40
GO:0086019	cell-cell signaling involved in cardiac conduction	7/1174	32/17913	0.00403294	0.0984649	0.0866543	776/783/3784/9631/6262/55800/6330	7
GO:0048588	developmental cell growth	25/1174	216/17913	0.0040495	0.0984649	0.0866543	25/183/26053/627/1002/9150/6387/7852/780/1785/1906/2016/2335/2626/2803/2932/3320/9355/23499/1954/4916/91584/54437/7414/7474	25
GO:0014902	myotube differentiation	15/1174	107/17913	0.00414359	0.100288	0.0882588	596/607/627/8912/824/975/90342/10211/9759/3792/1432/406989/221662/6469/85461	15
GO:0008306	associative learning	12/1174	77/17913	0.00416164	0.100288	0.0882588	183/8704/7832/4204/65009/594857/27020/8554/6616/8831/11346/85461	12
GO:0120162	positive regulation of cold-induced thermogenesis	14/1174	97/17913	0.00422534	0.101298	0.0891473	55198/7852/79813/79071/2104/2778/3480/3596/3662/23135/10400/63976/7253/51043	14
GO:0060047	heart contraction	30/1174	275/17913	0.00425481	0.101298	0.0891473	59272/183/478/491/774/776/8912/9254/55799/783/7852/1832/1906/1907/30845/53828/2626/9759/30820/80333/3784/85366/4846/9631/6262/55800/6330/6444/6720/7054	30
GO:0007389	pattern specification process	41/1174	408/17913	0.00425983	0.101298	0.0891473	60529/650/652/658/7832/58524/1906/2016/8928/10818/2626/140628/9742/3549/9355/1954/65009/579/5076/5080/5081/7849/5087/5089/7703/5046/168507/201164/5727/6091/6092/6469/4088/64321/221833/23648/8831/10194/57216/7474/7704	41
GO:0048732	gland development	42/1174	422/17913	0.00456195	0.108006	0.0950512	25/207/208/64919/596/650/652/675/390259/634/780/1956/1969/80004/2252/2304/10818/2627/3481/3549/8997/284217/8379/4357/9612/159296/3084/5080/7849/5087/23129/5727/5914/25807/6091/6299/6469/4088/706/57539/7474/51043	42
GO:0034394	protein localization to cell surface	10/1174	59/17913	0.00466493	0.108481	0.0954691	88/207/23245/627/2252/8729/23163/8514/257364/7414	10
GO:0009314	response to radiation	43/1174	435/17913	0.00467147	0.108481	0.0954691	24/207/208/210/468/8704/596/90427/675/1153/1387/1408/1410/6387/1785/1788/1936/1956/50848/2767/131890/3014/3373/65123/84328/1432/4204/65009/594857/27020/8554/58473/8493/5888/5883/54437/8831/11346/85461/7054/22954/4308/9099	43
GO:0010976	positive regulation of neuron projection development	29/1174	265/17913	0.00467728	0.108481	0.0954691	183/10458/627/816/1002/6376/6387/7852/9231/6993/29904/2335/2803/23426/8997/4058/23499/9863/1954/65009/27020/4916/5754/5789/5979/6091/6092/8724/7474	29
GO:0002068	glandular epithelial cell development	6/1174	25/17913	0.00470827	0.108481	0.0954691	406/652/2932/5080/5914/7474	6
GO:0003309	type B pancreatic cell differentiation	6/1174	25/17913	0.00470827	0.108481	0.0954691	406/652/2627/2932/5080/7474	6
GO:0048169	regulation of long-term neuronal synaptic plasticity	6/1174	25/17913	0.00470827	0.108481	0.0954691	183/816/2898/27020/8831/11346	6
GO:0005996	monosaccharide metabolic process	30/1174	277/17913	0.00472269	0.108481	0.0954691	207/208/468/200186/2103/2524/92579/89792/2582/2584/2819/2932/9563/3481/3487/3630/4041/10296/1432/10499/5091/5209/5213/5214/5226/5581/6095/83667/9963/85414	30
GO:0006470	protein dephosphorylation	33/1174	313/17913	0.00476778	0.109053	0.0959724	596/23523/23261/1408/9150/338599/56940/1849/1850/392617/115352/2932/64077/9863/4249/4626/9891/221692/9749/8493/5514/94274/5529/11156/5786/5789/5795/5799/5800/153769/85464/29101/7529	33
GO:0003338	metanephros morphogenesis	7/1174	33/17913	0.00483443	0.110111	0.0969033	652/80144/55083/5076/7849/6299/30812	7
GO:0072009	nephron epithelium development	15/1174	109/17913	0.00494105	0.111173	0.097838	183/596/650/652/55083/9863/5076/7849/5087/5727/5800/6299/6469/30812/4070	15
GO:0031098	stress-activated protein kinase signaling cascade	30/1174	278/17913	0.0049724	0.111173	0.097838	183/207/650/440193/1410/51339/84062/1906/1956/355/9965/2324/2898/2950/3480/51135/9448/1432/2122/64127/23239/10125/9770/23328/153769/9344/23043/54986/57216/7474	30
GO:0007422	peripheral nervous system development	11/1174	69/17913	0.00499233	0.111173	0.097838	207/208/9639/8506/2817/3084/4916/91584/861/22933/30812	11
GO:0051155	positive regulation of striated muscle cell differentiation	11/1174	69/17913	0.00499233	0.111173	0.097838	596/652/824/1906/10211/1432/406989/3084/221662/6469/22954	11
GO:0006312	mitotic recombination	5/1174	18/17913	0.00500463	0.111173	0.097838	675/348654/5888/79677/7014	5
GO:0007274	neuromuscular synaptic transmission	5/1174	18/17913	0.00500463	0.111173	0.097838	1128/1140/23095/85366/5913	5
GO:0090130	tissue migration	37/1174	363/17913	0.00510176	0.112866	0.0993281	25/59/183/207/239/652/1012/634/23603/55466/1793/1906/1969/83481/51466/2249/2252/2324/27086/3373/23499/9448/4204/442891/406989/79812/4846/7101/23129/5581/25865/11156/6091/23328/64094/4070/7474	37
GO:0032872	regulation of stress-activated MAPK cascade	25/1174	220/17913	0.00513214	0.112882	0.0993424	207/650/51339/84062/1906/1956/355/9965/2324/2898/2950/3480/9448/2122/64127/23239/10125/9770/23328/153769/9344/23043/54986/57216/7474	25
GO:0097581	lamellipodium organization	12/1174	79/17913	0.00514432	0.112882	0.0993424	3983/26053/960/1012/23603/1785/1969/9759/10630/5800/1901/7414	12
GO:0043547	positive regulation of GTPase activity	35/1174	339/17913	0.00519438	0.113519	0.0999029	116987/375790/208/116985/57636/9639/55160/23365/128272/23603/163486/1793/23348/1969/50848/2149/84253/2932/8997/3993/9448/4649/4739/4916/5364/22821/10125/55920/6002/9628/1901/8831/6904/9712/7474	35
GO:0003231	cardiac ventricle development	17/1174	131/17913	0.00529257	0.115199	0.101381	652/1785/1832/8928/10818/2626/4846/3084/7849/5754/6091/6092/6262/6299/7135/57216/7474	17
GO:0010811	positive regulation of cell-substrate adhesion	15/1174	110/17913	0.00538405	0.116719	0.102719	25/151887/1012/1307/6376/1785/1793/2335/2932/9448/4739/5581/5795/4088/64094	15
GO:0044262	cellular carbohydrate metabolic process	28/1174	256/17913	0.00542224	0.11679	0.102781	117/207/208/863/8291/2103/89792/2584/79158/2932/9759/3481/3487/3630/51477/10296/4204/55586/10499/3340/5209/5226/5581/5836/6095/83667/85414/83931	28
GO:1903522	regulation of blood circulation	31/1174	292/17913	0.00551962	0.11679	0.102781	59272/183/207/478/491/774/776/8912/9254/55799/783/1832/1906/1907/1956/30845/2149/53828/2626/9759/30820/80333/3784/4846/9631/81285/6262/55800/6330/6720/7054	31
GO:0061387	regulation of extent of cell growth	13/1174	90/17913	0.00568331	0.11679	0.102781	25/627/1002/6387/1785/2335/2803/2932/23499/1954/4916/91584/7474	13
GO:0006816	calcium ion transport	41/1174	415/17913	0.00569993	0.11679	0.102781	25/117/183/308/491/596/774/776/777/8912/9254/55799/783/816/64072/1139/6376/6387/7852/1815/8291/30845/2149/9002/115352/3596/57338/84502/10316/4846/29763/168507/5581/10267/22821/6262/6687/56848/4308/55503/706	41
GO:0110110	positive regulation of animal organ morphogenesis	12/1174	80/17913	0.00570052	0.11679	0.102781	183/650/652/1906/2252/10818/140628/5076/7849/6091/6092/30812	12
GO:0007435	salivary gland morphogenesis	7/1174	34/17913	0.00575009	0.11679	0.102781	1956/80004/2252/284217/5080/23129/6469	7
GO:0035088	establishment or maintenance of apical/basal cell polarity	7/1174	34/17913	0.00575009	0.11679	0.102781	9231/284217/9355/4649/5754/57216/7474	7
GO:0061245	establishment or maintenance of bipolar cell polarity	7/1174	34/17913	0.00575009	0.11679	0.102781	9231/284217/9355/4649/5754/57216/7474	7
GO:0071868	cellular response to monoamine stimulus	7/1174	34/17913	0.00575009	0.11679	0.102781	25/468/1785/3784/6262/22933/6818	7
GO:0071870	cellular response to catecholamine stimulus	7/1174	34/17913	0.00575009	0.11679	0.102781	25/468/1785/3784/6262/22933/6818	7
GO:0070302	regulation of stress-activated protein kinase signaling cascade	25/1174	222/17913	0.00575792	0.11679	0.102781	207/650/51339/84062/1906/1956/355/9965/2324/2898/2950/3480/9448/2122/64127/23239/10125/9770/23328/153769/9344/23043/54986/57216/7474	25
GO:0010721	negative regulation of cell development	33/1174	317/17913	0.00576878	0.11679	0.102781	55198/9181/567/596/23603/9150/6376/1600/6993/2580/2932/10363/9355/9448/7101/3084/4916/5080/5087/5800/55920/56963/6469/22933/30812/8831/4070/7015/7161/706/11023/7474/22882	33
GO:0050919	negative chemotaxis	6/1174	26/17913	0.00578711	0.11679	0.102781	3084/91584/6091/6092/54437/7474	6
GO:0060914	heart formation	6/1174	26/17913	0.00578711	0.11679	0.102781	652/8928/140628/6091/6092/64321	6
GO:0061217	regulation of mesonephros development	6/1174	26/17913	0.00578711	0.11679	0.102781	183/652/5076/7849/30812/4070	6
GO:0072273	metanephric nephron morphogenesis	6/1174	26/17913	0.00578711	0.11679	0.102781	652/55083/5076/7849/6299/30812	6
GO:0010631	epithelial cell migration	36/1174	354/17913	0.00588964	0.11679	0.102781	25/183/207/239/652/1012/634/23603/55466/1793/1906/1969/83481/51466/2249/2252/2324/27086/3373/23499/9448/4204/442891/406989/79812/4846/7101/23129/5581/25865/11156/6091/23328/64094/4070/7474	36
GO:0000722	telomere maintenance via recombination	4/1174	12/17913	0.00593707	0.11679	0.102781	675/5888/79677/7014	4
GO:0001976	neurological system process involved in regulation of systemic arterial blood pressure	4/1174	12/17913	0.00593707	0.11679	0.102781	59272/183/4204/89797	4
GO:0003306	Wnt signaling pathway involved in heart development	4/1174	12/17913	0.00593707	0.11679	0.102781	650/64321/57216/7474	4
GO:0021889	olfactory bulb interneuron differentiation	4/1174	12/17913	0.00593707	0.11679	0.102781	6091/6092/6299/7474	4
GO:0060900	embryonic camera-type eye formation	4/1174	12/17913	0.00593707	0.11679	0.102781	8289/10818/5076/7474	4
GO:0072044	collecting duct development	4/1174	12/17913	0.00593707	0.11679	0.102781	652/9231/5076/7849	4
GO:2000052	positive regulation of non-canonical Wnt signaling pathway	4/1174	12/17913	0.00593707	0.11679	0.102781	25/22881/1601/7474	4
GO:0051893	regulation of focal adhesion assembly	10/1174	61/17913	0.00594982	0.11679	0.102781	25/1307/23603/56940/22998/23499/9448/5795/55920/4088	10
GO:0090109	regulation of cell-substrate junction assembly	10/1174	61/17913	0.00594982	0.11679	0.102781	25/1307/23603/56940/22998/23499/9448/5795/55920/4088	10
GO:0070838	divalent metal ion transport	44/1174	454/17913	0.00603956	0.118122	0.103953	25/117/183/308/491/596/774/776/777/8912/9254/55799/783/816/64072/1139/6376/6387/7852/1815/8291/30845/2149/9002/115352/3596/57338/84502/57380/10316/4846/29763/168507/5581/10267/22821/6262/27173/25800/6687/56848/4308/55503/706	44
GO:0045666	positive regulation of neuron differentiation	36/1174	355/17913	0.00615432	0.119089	0.104805	183/9181/10458/596/627/650/652/816/1002/6376/6387/7852/1600/9231/6993/29904/2335/2803/23426/8997/4058/23499/9863/1954/65009/27020/4916/5754/5789/5914/5979/6091/6092/8724/22954/7474	36
GO:0003044	regulation of systemic arterial blood pressure mediated by a chemical signal	8/1174	43/17913	0.00616833	0.119089	0.104805	59272/183/1906/1907/2028/2149/4846/81285	8
GO:0007632	visual behavior	9/1174	52/17913	0.00618138	0.119089	0.104805	8704/4204/65009/594857/27020/8554/8831/11346/85461	9
GO:0048747	muscle fiber development	9/1174	52/17913	0.00618138	0.119089	0.104805	596/652/9254/1140/8291/9759/3792/4015/6444	9
GO:0061337	cardiac conduction	18/1174	144/17913	0.00620709	0.119089	0.104805	59272/183/478/491/776/9254/55799/783/1832/30845/53828/30820/80333/3784/9631/6262/55800/6330	18
GO:0001656	metanephros development	13/1174	91/17913	0.00624348	0.119089	0.104805	596/652/9231/80144/55083/5076/7849/5727/5979/6092/6299/6469/30812	13
GO:0007009	plasma membrane organization	13/1174	91/17913	0.00624348	0.119089	0.104805	207/208/10458/1289/7852/1785/8291/10211/29763/257364/6711/9066/23671	13
GO:0046209	nitric oxide metabolic process	12/1174	81/17913	0.00630337	0.119456	0.105128	183/207/961/1785/1906/3320/4846/5447/6095/4088/706/57539	12
GO:0043583	ear development	24/1174	212/17913	0.00630697	0.119456	0.105128	596/650/652/64072/780/1906/2103/2562/3784/9132/579/4916/133060/5076/7849/5754/4919/6299/6469/80736/10194/124590/57216/7474	24
GO:0051403	stress-activated MAPK cascade	29/1174	271/17913	0.00637973	0.120115	0.105708	183/207/650/1410/51339/84062/1906/1956/355/9965/2324/2898/2950/3480/51135/9448/1432/2122/64127/23239/10125/9770/23328/153769/9344/23043/54986/57216/7474	29
GO:0003159	morphogenesis of an endothelium	5/1174	19/17913	0.00643076	0.120115	0.105708	239/652/7852/27086/25865	5
GO:0046597	negative regulation of viral entry into host cell	5/1174	19/17913	0.00643076	0.120115	0.105708	10410/8724/10107/7726/81603	5
GO:0061154	endothelial tube morphogenesis	5/1174	19/17913	0.00643076	0.120115	0.105708	239/652/7852/27086/25865	5
GO:0001736	establishment of planar polarity	16/1174	123/17913	0.00654606	0.121428	0.106863	25/22881/128272/23245/9024/23002/1601/51339/9863/5696/5698/5710/5754/4919/57216/7474	16
GO:0007164	establishment of tissue polarity	16/1174	123/17913	0.00654606	0.121428	0.106863	25/22881/128272/23245/9024/23002/1601/51339/9863/5696/5698/5710/5754/4919/57216/7474	16
GO:0042133	neurotransmitter metabolic process	18/1174	145/17913	0.00666562	0.122802	0.108072	183/207/114781/961/55349/747/1785/1906/2572/3320/4846/5447/6095/80736/4088/7054/706/57539	18
GO:0048592	eye morphogenesis	18/1174	145/17913	0.00666562	0.122802	0.108072	8289/596/652/1289/1969/2201/10818/348980/3549/4041/5076/5080/54549/30812/7054/4308/7474/22882	18
GO:0090132	epithelium migration	36/1174	357/17913	0.00671373	0.12287	0.108132	25/183/207/239/652/1012/634/23603/55466/1793/1906/1969/83481/51466/2249/2252/2324/27086/3373/23499/9448/4204/442891/406989/79812/4846/7101/23129/5581/25865/11156/6091/23328/64094/4070/7474	36
GO:0003015	heart process	30/1174	284/17913	0.00671481	0.12287	0.108132	59272/183/478/491/774/776/8912/9254/55799/783/7852/1832/1906/1907/30845/53828/2626/9759/30820/80333/3784/85366/4846/9631/6262/55800/6330/6444/6720/7054	30
GO:0110111	negative regulation of animal organ morphogenesis	7/1174	35/17913	0.0067894	0.123815	0.108964	596/652/634/5076/7849/4070/7474	7
GO:0016570	histone modification	41/1174	420/17913	0.00696411	0.126173	0.111039	6314/26053/675/23774/23476/26038/1387/200186/10664/8110/79813/3054/9759/3481/3662/23135/2122/4204/55167/4524/79829/138151/5081/7703/10336/63976/93166/11105/25865/54496/22933/22938/56848/6720/64426/27097/6879/200424/57602/7874/51043	41
GO:0008016	regulation of heart contraction	27/1174	249/17913	0.00698642	0.126173	0.111039	59272/183/478/491/774/776/8912/9254/55799/783/1832/1906/1907/30845/53828/2626/9759/30820/80333/3784/4846/9631/6262/55800/6330/6720/7054	27
GO:0072511	divalent inorganic cation transport	44/1174	458/17913	0.00703319	0.126173	0.111039	25/117/183/308/491/596/774/776/777/8912/9254/55799/783/816/64072/1139/6376/6387/7852/1815/8291/30845/2149/9002/115352/3596/57338/84502/57380/10316/4846/29763/168507/5581/10267/22821/6262/27173/25800/6687/56848/4308/55503/706	44
GO:0003148	outflow tract septum morphogenesis	6/1174	27/17913	0.0070356	0.126173	0.111039	652/2627/55742/5914/6091/6092	6
GO:0035883	enteroendocrine cell differentiation	6/1174	27/17913	0.0070356	0.126173	0.111039	406/652/2627/2932/5080/7474	6
GO:0035023	regulation of Rho protein signal transduction	16/1174	124/17913	0.00707201	0.126277	0.11113	25/9639/55160/23365/9828/128272/9181/56882/2149/10160/55785/10211/8997/23263/84033/6091	16
GO:0016569	covalent chromatin modification	42/1174	433/17913	0.00708817	0.126277	0.11113	6314/26053/675/23774/23476/26038/1387/200186/10664/1788/8110/79813/3054/9759/3481/3662/23135/2122/4204/55167/4524/79829/138151/5081/7703/10336/63976/93166/11105/25865/54496/22933/22938/56848/6720/64426/27097/6879/200424/57602/7874/51043	42
GO:0031589	cell-substrate adhesion	33/1174	322/17913	0.00726248	0.128957	0.113489	25/88/55966/596/151887/960/10225/1012/1307/23603/6376/780/1785/1793/56940/2335/2932/22998/23499/9448/4739/55742/10630/5581/5795/5800/55920/4088/64094/4070/9344/6904/7414	33
GO:0048167	regulation of synaptic plasticity	20/1174	169/17913	0.00746224	0.131361	0.115604	25/183/10458/816/1139/6376/2898/2932/3630/57338/4204/27020/7101/5914/729993/6616/22986/8831/11346/9066	20
GO:0045600	positive regulation of fat cell differentiation	10/1174	63/17913	0.0074948	0.131361	0.115604	207/650/3630/4041/1432/222236/63976/222008/7704/51043	10
GO:0032092	positive regulation of protein binding	13/1174	93/17913	0.0074952	0.131361	0.115604	25/267/567/627/650/652/51339/10211/2932/23129/6934/7015/7474	13
GO:0072080	nephron tubule development	13/1174	93/17913	0.0074952	0.131361	0.115604	183/596/650/652/55083/5076/7849/5087/5727/6299/6469/30812/4070	13
GO:0010507	negative regulation of autophagy	12/1174	83/17913	0.00765957	0.133807	0.117757	207/10533/596/90427/2626/84861/26073/9554/22933/140775/706/57602	12
GO:0019318	hexose metabolic process	26/1174	239/17913	0.00769143	0.13393	0.117866	207/208/468/200186/2103/2524/92579/2582/2584/2819/2932/9563/3481/3487/3630/4041/10296/1432/10499/5091/5209/5213/5214/6095/83667/85414	26
GO:0043410	positive regulation of MAPK cascade	47/1174	499/17913	0.00781758	0.134335	0.118222	25/650/652/960/975/1139/6376/7852/51277/1815/1849/1906/1956/2149/115352/9965/2249/2264/2324/10818/2626/2914/3481/3487/3630/3814/1432/65009/64802/64127/27020/3084/4916/5581/25865/5795/10125/9770/5979/6091/23328/153769/9344/23043/7161/57216/7474	47
GO:0007265	Ras protein signal transduction	33/1174	324/17913	0.00794396	0.134335	0.118222	25/9639/55160/23365/9828/128272/9181/26053/56882/1012/9909/1785/6993/9844/2149/10160/55785/10211/8729/3707/8997/9448/1432/23263/3084/84033/10630/23362/22821/10125/6091/8831/57216	33
GO:0061005	cell differentiation involved in kidney development	9/1174	54/17913	0.00795011	0.134335	0.118222	59/652/9863/5076/7849/5727/5800/6299/6469	9
GO:1905332	positive regulation of morphogenesis of an epithelium	7/1174	36/17913	0.00796185	0.134335	0.118222	25/183/239/652/5076/7849/30812	7
GO:0007266	Rho protein signal transduction	19/1174	159/17913	0.00810356	0.134335	0.118222	25/9639/55160/23365/9828/128272/9181/56882/1012/2149/10160/55785/10211/8997/23263/84033/10630/6091/57216	19
GO:0015012	heparan sulfate proteoglycan biosynthetic process	5/1174	20/17913	0.00811917	0.134335	0.118222	29940/9953/3340/6934/57216	5
GO:0061162	establishment of monopolar cell polarity	5/1174	20/17913	0.00811917	0.134335	0.118222	8729/284217/4649/5754/7474	5
GO:0086014	atrial cardiac muscle cell action potential	5/1174	20/17913	0.00811917	0.134335	0.118222	783/3784/9631/6262/55800	5
GO:0086026	atrial cardiac muscle cell to AV node cell signaling	5/1174	20/17913	0.00811917	0.134335	0.118222	783/3784/9631/6262/55800	5
GO:0086066	atrial cardiac muscle cell to AV node cell communication	5/1174	20/17913	0.00811917	0.134335	0.118222	783/3784/9631/6262/55800	5
GO:0140058	neuron projection arborization	5/1174	20/17913	0.00811917	0.134335	0.118222	1139/23426/4649/9344/7474	5
GO:2000738	positive regulation of stem cell differentiation	5/1174	20/17913	0.00811917	0.134335	0.118222	652/2626/2627/4054/221662	5
GO:0003337	mesenchymal to epithelial transition involved in metanephros morphogenesis	4/1174	13/17913	0.00813599	0.134335	0.118222	652/5076/7849/6299	4
GO:0007494	midgut development	4/1174	13/17913	0.00813599	0.134335	0.118222	1600/1956/5979/7474	4
GO:0030011	maintenance of cell polarity	4/1174	13/17913	0.00813599	0.134335	0.118222	9231/667/2932/9355	4
GO:0060601	lateral sprouting from an epithelium	4/1174	13/17913	0.00813599	0.134335	0.118222	652/6469/57216/7474	4
GO:0009895	negative regulation of catabolic process	30/1174	288/17913	0.00813772	0.134335	0.118222	207/210/10533/596/90427/863/1153/8291/1956/2626/9759/3630/84861/1432/64802/3084/26073/221662/9554/6469/22933/4088/140775/8724/56658/706/10869/57602/7874/55737	30
GO:0010463	mesenchymal cell proliferation	8/1174	45/17913	0.00816915	0.134442	0.118316	650/652/2249/2252/3549/4041/6469/7474	8
GO:0030010	establishment of cell polarity	16/1174	126/17913	0.00822567	0.134961	0.118773	9181/9024/6993/55691/23150/8729/2932/3320/55083/284217/4649/54820/5080/5754/6469/7474	16
GO:0043393	regulation of protein binding	24/1174	217/17913	0.00835832	0.136039	0.119721	25/60/207/267/567/596/627/650/652/53339/1601/51339/84062/10211/2932/9759/4015/3084/5195/23129/54496/6934/7015/7474	24
GO:0061371	determination of heart left/right asymmetry	10/1174	64/17913	0.0083749	0.136039	0.119721	8928/2626/3549/1954/65009/6469/4088/64321/57216/7474	10
GO:2001057	reactive nitrogen species metabolic process	12/1174	84/17913	0.00841832	0.136039	0.119721	183/207/961/1785/1906/3320/4846/5447/6095/4088/706/57539	12
GO:0003180	aortic valve morphogenesis	6/1174	28/17913	0.00846777	0.136039	0.119721	652/2626/140628/4846/6091/6092	6
GO:0005979	regulation of glycogen biosynthetic process	6/1174	28/17913	0.00846777	0.136039	0.119721	207/208/2103/2932/3481/3630	6
GO:0010962	regulation of glucan biosynthetic process	6/1174	28/17913	0.00846777	0.136039	0.119721	207/208/2103/2932/3481/3630	6
GO:0033688	regulation of osteoblast proliferation	6/1174	28/17913	0.00846777	0.136039	0.119721	25/596/650/5364/4088/30812	6
GO:0060249	anatomical structure homeostasis	40/1174	413/17913	0.00865048	0.138562	0.121942	24/60/29123/491/567/596/675/776/783/64072/1513/6376/1956/2103/5394/2149/2778/3320/3549/57482/9079/3988/4015/79888/64127/4846/5213/54984/5514/5888/5982/1901/79677/23381/7014/7015/58476/22954/124590/7874	40
GO:0014065	phosphatidylinositol 3-kinase signaling	17/1174	138/17913	0.0088569	0.141448	0.124482	183/207/634/1906/1956/2149/2549/3480/3630/4058/406989/4916/8396/23396/5364/10125/22933	17
GO:0061326	renal tubule development	13/1174	95/17913	0.00893723	0.14231	0.125241	183/596/650/652/55083/5076/7849/5087/5727/6299/6469/30812/4070	13
GO:0045844	positive regulation of striated muscle tissue development	12/1174	85/17913	0.0092345	0.146027	0.128511	406/596/652/1906/10211/2627/2817/1432/3084/221662/6469/64321	12
GO:0048636	positive regulation of muscle organ development	12/1174	85/17913	0.0092345	0.146027	0.128511	406/596/652/1906/10211/2627/2817/1432/3084/221662/6469/64321	12
GO:0046326	positive regulation of glucose import	7/1174	37/17913	0.00927695	0.146027	0.128511	207/208/11132/9965/3630/1432/7015	7
GO:0032147	activation of protein kinase activity	31/1174	303/17913	0.00927882	0.146027	0.128511	25/108/113/115/183/207/650/652/975/1139/7852/1815/1849/1956/2149/10818/55890/2914/3630/1432/64127/3084/4916/5575/5979/57521/9344/23043/7161/7474/80829	31
GO:0071242	cellular response to ammonium ion	10/1174	65/17913	0.00933224	0.14606	0.12854	25/375790/468/10533/1128/1139/1785/2562/2767/6818	10
GO:0031648	protein destabilization	8/1174	46/17913	0.00933507	0.14606	0.12854	650/440193/55743/1387/23163/5886/64321/55737	8
GO:0035050	embryonic heart tube development	11/1174	75/17913	0.00938954	0.146308	0.128759	8928/2626/3549/1954/65009/6262/6469/4088/64321/57216/7474	11
GO:0033002	muscle cell proliferation	26/1174	243/17913	0.0094589	0.146308	0.128759	10257/183/207/239/652/1012/6376/1906/1956/27086/2627/2950/9759/3596/51135/1432/4209/442891/407053/65009/348093/1901/6469/6934/7015/7161	26
GO:0001952	regulation of cell-matrix adhesion	15/1174	117/17913	0.00945936	0.146308	0.128759	25/55966/596/1012/1307/23603/6376/56940/2932/22998/23499/9448/5795/55920/4088	15
GO:0048706	embryonic skeletal system development	15/1174	117/17913	0.00945936	0.146308	0.128759	60529/652/2778/3373/9742/3549/1954/579/5081/5087/7703/6469/27173/4088/7474	15
GO:0045216	cell-cell junction organization	16/1174	128/17913	0.00952491	0.146901	0.129281	59272/183/8506/9231/1828/1832/1969/50848/2149/29841/5800/861/54549/4088/6904/7414	16
GO:0031331	positive regulation of cellular catabolic process	34/1174	341/17913	0.00972978	0.149207	0.13131	207/208/10533/7832/863/975/55743/1601/51339/1612/55070/2103/79443/2819/2932/9567/3320/3630/29763/5209/8554/8396/57104/5886/221662/83667/153769/22933/140775/257364/6829/58476/81603/55737	34
GO:0032970	regulation of actin filament-based process	34/1174	341/17913	0.00972978	0.149207	0.13131	25/88/653857/116985/9639/55160/128272/10458/961/6376/6387/1832/1906/51466/50848/80206/122786/2626/57482/22998/85366/4916/10630/5581/6262/1901/4088/84501/6710/6711/4070/9344/23671/57216	34
GO:0090066	regulation of anatomical structure size	42/1174	442/17913	0.0099475	0.149207	0.13131	25/59272/59/88/653857/183/207/239/627/1002/1185/6387/1785/1906/1907/1956/51466/2149/80206/2335/2803/2932/3630/3792/57482/55144/80131/23499/1954/4846/4916/5076/8799/91584/5581/5979/57521/84501/6710/6711/57539/7474	42
GO:0051924	regulation of calcium ion transport	26/1174	244/17913	0.00994898	0.149207	0.13131	25/117/183/596/774/776/783/816/6376/6387/7852/1815/8291/30845/2149/9002/115352/3596/57338/84502/4846/29763/5581/6262/56848/706	26
GO:0060071	Wnt signaling pathway, planar cell polarity pathway	14/1174	107/17913	0.0100453	0.149207	0.13131	25/22881/128272/23002/1601/51339/9863/5696/5698/5710/5754/4919/57216/7474	14
GO:0050769	positive regulation of neurogenesis	43/1174	455/17913	0.0100474	0.149207	0.13131	183/9181/443/10458/596/627/650/652/816/1002/6376/6387/7852/1600/9231/6993/29904/2335/2803/23426/8997/4058/23499/9863/1954/65009/27020/4916/5080/5754/5789/5914/5979/6091/6092/6469/22938/8724/30812/7161/22954/706/7474	43
GO:0086065	cell communication involved in cardiac conduction	9/1174	56/17913	0.0100797	0.149207	0.13131	478/776/783/1832/3784/9631/6262/55800/6330	9
GO:0032462	regulation of protein homooligomerization	5/1174	21/17913	0.0100918	0.149207	0.13131	638/90427/1410/5195/55737	5
GO:0060575	intestinal epithelial cell differentiation	5/1174	21/17913	0.0100918	0.149207	0.13131	2626/140628/2627/579/5697	5
GO:0061339	establishment or maintenance of monopolar cell polarity	5/1174	21/17913	0.0100918	0.149207	0.13131	8729/284217/4649/5754/7474	5
GO:1902667	regulation of axon guidance	5/1174	21/17913	0.0100918	0.149207	0.13131	6387/1954/91584/5800/7474	5
GO:0060441	epithelial tube branching involved in lung morphogenesis	6/1174	29/17913	0.0100974	0.149207	0.13131	652/9231/80004/284217/6469/57216	6
GO:0070528	protein kinase C signaling	6/1174	29/17913	0.0100974	0.149207	0.13131	10211/2324/260429/56848/54986/7474	6
GO:0090162	establishment of epithelial cell polarity	6/1174	29/17913	0.0100974	0.149207	0.13131	55691/23150/284217/4649/5754/7474	6
GO:1901863	positive regulation of muscle tissue development	12/1174	86/17913	0.0101109	0.149207	0.13131	406/596/652/1906/10211/2627/2817/1432/3084/221662/6469/64321	12
GO:0017038	protein import	17/1174	140/17913	0.0101677	0.149207	0.13131	183/207/55198/406/652/3320/1432/5195/5824/5191/5514/84268/6469/4088/257364/26519/3842	17
GO:0006809	nitric oxide biosynthetic process	11/1174	76/17913	0.0103473	0.149207	0.13131	183/207/961/1785/1906/3320/4846/6095/4088/706/57539	11
GO:0060415	muscle tissue morphogenesis	11/1174	76/17913	0.0103473	0.149207	0.13131	650/1832/8928/85366/3084/5081/6262/1901/7135/57216/7474	11
GO:1905207	regulation of cardiocyte differentiation	10/1174	66/17913	0.010371	0.149207	0.13131	650/652/9150/1906/1956/10818/2626/2627/3084/64321	10
GO:0043543	protein acylation	25/1174	233/17913	0.0104329	0.149207	0.13131	406/26053/675/23774/9425/26038/1387/200186/10664/8110/2932/3054/55733/3662/4204/55167/79829/7703/5447/64840/56848/27097/6879/51304/64429	25
GO:0050920	regulation of chemotaxis	21/1174	186/17913	0.0104603	0.149207	0.13131	1012/6387/7852/8291/1906/1907/2152/2249/2950/1432/1954/4916/91584/25865/5800/6091/6092/1901/4088/64094/7474	21
GO:0031032	actomyosin structure organization	19/1174	163/17913	0.0104617	0.149207	0.13131	25/88/116985/9639/55160/961/1906/51466/50848/85462/80206/9493/22998/84033/221692/1901/4088/4070/23671	19
GO:0030038	contractile actin filament bundle assembly	13/1174	97/17913	0.0105881	0.149207	0.13131	25/116985/9639/55160/961/51466/85462/22998/221692/1901/4088/4070/23671	13
GO:0043149	stress fiber assembly	13/1174	97/17913	0.0105881	0.149207	0.13131	25/116985/9639/55160/961/51466/85462/22998/221692/1901/4088/4070/23671	13
GO:0051098	regulation of binding	36/1174	368/17913	0.0106053	0.149207	0.13131	25/60/207/267/567/596/627/650/652/53339/1601/51339/84062/8664/3646/10211/2932/9759/3662/9355/4015/3084/5080/5081/5195/5824/54984/23129/54496/5914/22933/4088/6934/7015/7474/51341	36
GO:0048168	regulation of neuronal synaptic plasticity	8/1174	47/17913	0.0106205	0.149207	0.13131	183/816/2898/57338/27020/729993/8831/11346	8
GO:0006109	regulation of carbohydrate metabolic process	22/1174	198/17913	0.0106725	0.149207	0.13131	117/207/208/863/2103/2819/2932/9759/3481/3487/3630/10296/10499/9631/4927/4928/5209/5581/6095/83667/85414/51341	22
GO:0001764	neuron migration	18/1174	152/17913	0.010699	0.149207	0.13131	323/9181/26053/56751/816/6376/6387/7852/1600/285313/54820/3084/4916/5080/5191/54986/137970/11023	18
GO:0006656	phosphatidylcholine biosynthetic process	7/1174	38/17913	0.0107441	0.149207	0.13131	2181/824/1103/79888/10400/80736/10809	7
GO:0007431	salivary gland development	7/1174	38/17913	0.0107441	0.149207	0.13131	1956/80004/2252/284217/5080/23129/6469	7
GO:0007520	myoblast fusion	7/1174	38/17913	0.0107441	0.149207	0.13131	8912/824/975/90342/10211/1432/85461	7
GO:0071867	response to monoamine	7/1174	38/17913	0.0107441	0.149207	0.13131	25/468/1785/3784/6262/22933/6818	7
GO:0071869	response to catecholamine	7/1174	38/17913	0.0107441	0.149207	0.13131	25/468/1785/3784/6262/22933/6818	7
GO:2001222	regulation of neuron migration	7/1174	38/17913	0.0107441	0.149207	0.13131	9181/816/6376/285313/3084/54986/137970	7
GO:0001522	pseudouridine synthesis	4/1174	14/17913	0.0108077	0.149207	0.13131	83480/54517/83448/84881	4
GO:0007214	gamma-aminobutyric acid signaling pathway	4/1174	14/17913	0.0108077	0.149207	0.13131	468/2550/2562/2569	4
GO:0045198	establishment of epithelial cell apical/basal polarity	4/1174	14/17913	0.0108077	0.149207	0.13131	284217/4649/5754/7474	4
GO:0048841	regulation of axon extension involved in axon guidance	4/1174	14/17913	0.0108077	0.149207	0.13131	6387/1954/91584/7474	4
GO:1903351	cellular response to dopamine	4/1174	14/17913	0.0108077	0.149207	0.13131	25/468/1785/6818	4
GO:1903540	establishment of protein localization to postsynaptic membrane	4/1174	14/17913	0.0108077	0.149207	0.13131	23426/5913/6616/55737	4
GO:2000095	regulation of Wnt signaling pathway, planar cell polarity pathway	4/1174	14/17913	0.0108077	0.149207	0.13131	25/22881/1601/51339	4
GO:0016311	dephosphorylation	43/1174	458/17913	0.0111824	0.153987	0.135516	596/650/23523/23261/1408/9150/338599/56940/1849/1850/392617/10160/115352/92579/2932/64077/9863/4249/4626/64943/9891/5209/221692/9749/8493/5514/94274/5529/11156/5786/5789/5795/5799/5800/23504/153769/57709/4088/23381/85464/29101/79178/7529	43
GO:0071229	cellular response to acid chemical	22/1174	199/17913	0.0112812	0.154952	0.136366	207/338/10458/824/1307/1788/1906/1956/84861/4058/4916/81285/5076/5581/5754/5914/5979/57521/83667/22938/6720/7474	22
GO:0048708	astrocyte differentiation	11/1174	77/17913	0.0113782	0.155887	0.137189	25/650/1600/1956/7101/4916/5080/4919/6279/6469/30812	11
GO:0050768	negative regulation of neurogenesis	28/1174	271/17913	0.0114377	0.156305	0.137557	55198/9181/567/6376/1600/6993/2580/2932/10363/9355/9448/7101/3084/4916/5080/5087/5800/56963/6469/22933/30812/8831/7015/7161/706/11023/7474/22882	28
GO:1903391	regulation of adherens junction organization	10/1174	67/17913	0.0114952	0.156695	0.1379	25/1307/23603/56940/22998/23499/9448/5795/55920/4088	10
GO:0007612	learning	17/1174	142/17913	0.011628	0.158106	0.139141	183/8704/7832/57338/84502/8997/4204/65009/594857/27020/8554/6616/22986/8831/11346/85461/7054	17
GO:0008543	fibroblast growth factor receptor signaling pathway	14/1174	109/17913	0.0117403	0.158436	0.139432	80004/9965/2248/2249/2252/2264/10818/2817/27020/5431/25865/64094/200734/7474	14
GO:0048593	camera-type eye morphogenesis	14/1174	109/17913	0.0117403	0.158436	0.139432	8289/652/1969/10818/348980/3549/4041/5076/5080/54549/30812/7054/7474/22882	14
GO:0090175	regulation of establishment of planar polarity	14/1174	109/17913	0.0117403	0.158436	0.139432	25/22881/128272/23002/1601/51339/9863/5696/5698/5710/5754/4919/57216/7474	14
GO:0045598	regulation of fat cell differentiation	16/1174	131/17913	0.0117735	0.158487	0.139477	207/406/650/3630/85329/4041/1432/222236/63976/6095/22933/4088/222008/7474/7704/51043	16
GO:0021772	olfactory bulb development	6/1174	30/17913	0.011938	0.159904	0.140724	9355/7101/6091/6092/6299/7474	6
GO:0032743	positive regulation of interleukin-2 production	6/1174	30/17913	0.011938	0.159904	0.140724	25/84433/3662/25865/861/6711	6
GO:0021953	central nervous system neuron differentiation	20/1174	177/17913	0.0121607	0.162484	0.142995	64919/7832/26038/58524/2016/3320/85442/7101/5080/5081/401/91584/5727/6091/6092/6095/6299/6469/137970/7474	20
GO:0050927	positive regulation of positive chemotaxis	5/1174	22/17913	0.0123694	0.164292	0.144586	1012/2152/4916/1901/4088	5
GO:2000008	regulation of protein localization to cell surface	7/1174	39/17913	0.0123726	0.164292	0.144586	88/207/23245/627/8729/8514/257364	7
GO:0106106	cold-induced thermogenesis	17/1174	143/17913	0.0124178	0.164292	0.144586	55198/406/468/7852/79813/79071/2104/2778/3480/3596/3662/23135/10400/63976/7090/7253/51043	17
GO:0120161	regulation of cold-induced thermogenesis	17/1174	143/17913	0.0124178	0.164292	0.144586	55198/406/468/7852/79813/79071/2104/2778/3480/3596/3662/23135/10400/63976/7090/7253/51043	17
GO:0043087	regulation of GTPase activity	39/1174	410/17913	0.0124503	0.16432	0.14461	116987/375790/208/116985/57636/9639/55160/23365/128272/56882/23603/163486/1793/23348/6993/1969/50848/2149/55785/84253/2932/8997/3993/9448/4649/4739/4916/5364/5799/22821/10125/55920/6002/9628/1901/8831/6904/9712/7474	39
GO:0021543	pallium development	19/1174	166/17913	0.0125667	0.164915	0.145134	7832/153241/1600/1956/2016/2932/3014/3736/23135/9355/54820/7101/5080/23035/5914/6091/30837/7054/83696	19
GO:0007405	neuroblast proliferation	9/1174	58/17913	0.0126123	0.164915	0.145134	9181/6376/747/10818/3736/54820/5080/6469/11023	9
GO:0051057	positive regulation of small GTPase mediated signal transduction	9/1174	58/17913	0.0126123	0.164915	0.145134	117/26053/6993/2149/3707/9448/3084/10125/6091	9
GO:0055007	cardiac muscle cell differentiation	15/1174	121/17913	0.0127023	0.164915	0.145134	88/183/8289/650/652/9150/1906/80206/10818/2626/2627/23135/3084/5914/6444	15
GO:0032436	positive regulation of proteasomal ubiquitin-dependent protein catabolic process	10/1174	68/17913	0.0127093	0.164915	0.145134	207/863/55743/1601/55070/2932/8554/5886/153769/22933	10
GO:0086003	cardiac muscle cell contraction	10/1174	68/17913	0.0127093	0.164915	0.145134	776/783/1832/2626/3784/9631/6262/55800/6330/6444	10
GO:1903524	positive regulation of blood circulation	10/1174	68/17913	0.0127093	0.164915	0.145134	59272/207/1906/1907/1956/2149/3784/81285/6262/55800	10
GO:0071695	anatomical structure maturation	18/1174	155/17913	0.0129346	0.167437	0.147353	375790/596/650/675/6376/54738/10296/4204/5076/5364/473/5979/27289/1901/22933/84283/7474/51341	18
GO:0035272	exocrine system development	8/1174	49/17913	0.0135773	0.174489	0.153559	1956/80004/2252/3481/284217/5080/23129/6469	8
GO:0035270	endocrine system development	15/1174	122/17913	0.0136346	0.174489	0.153559	207/406/650/652/2304/2627/2932/5080/7849/5087/6299/6469/4088/706/7474	15
GO:1903409	reactive oxygen species biosynthetic process	15/1174	122/17913	0.0136346	0.174489	0.153559	183/207/961/1785/1906/8729/9759/3320/3630/4846/6095/4088/56848/706/57539	15
GO:0035305	negative regulation of dephosphorylation	14/1174	111/17913	0.01365	0.174489	0.153559	23523/1408/392617/10160/2932/4249/221692/9749/5514/94274/23504/153769/57709/7529	14
GO:0051149	positive regulation of muscle cell differentiation	14/1174	111/17913	0.01365	0.174489	0.153559	25/596/652/824/1906/10211/6300/1432/406989/3084/8554/221662/6469/22954	14
GO:0097756	negative regulation of blood vessel diameter	11/1174	79/17913	0.0136734	0.174489	0.153559	59272/59/183/207/1906/1907/1956/2149/3630/3792/57539	11
GO:0018393	internal peptidyl-lysine acetylation	18/1174	156/17913	0.0137565	0.175136	0.154129	26053/675/23774/26038/1387/200186/10664/8110/3054/3662/4204/55167/79829/7703/5447/56848/27097/6879	18
GO:0007351	tripartite regional subdivision	4/1174	15/17913	0.0139859	0.175878	0.154782	10818/5046/201164/7474	4
GO:0008595	anterior/posterior axis specification, embryo	4/1174	15/17913	0.0139859	0.175878	0.154782	10818/5046/201164/7474	4
GO:1903350	response to dopamine	4/1174	15/17913	0.0139859	0.175878	0.154782	25/468/1785/6818	4
GO:0021988	olfactory lobe development	6/1174	31/17913	0.0140024	0.175878	0.154782	9355/7101/6091/6092/6299/7474	6
GO:0033687	osteoblast proliferation	6/1174	31/17913	0.0140024	0.175878	0.154782	25/596/650/5364/4088/30812	6
GO:0033077	T cell differentiation in thymus	10/1174	69/17913	0.0140172	0.175878	0.154782	567/64919/596/652/84433/9093/3549/3707/10125/6469	10
GO:0001947	heart looping	9/1174	59/17913	0.0140429	0.175878	0.154782	8928/2626/3549/65009/6469/4088/64321/57216/7474	9
GO:0062012	regulation of small molecule metabolic process	41/1174	439/17913	0.0141059	0.176259	0.155117	117/207/208/338/55198/650/863/634/79071/2103/9965/2264/2819/2932/9759/3481/3487/3630/10296/407053/4597/10499/9612/4846/9631/4927/4928/5209/5447/5581/5696/5698/5710/6095/83667/85414/56848/6713/6720/706/51341	41
GO:0060349	bone morphogenesis	12/1174	90/17913	0.0142752	0.177963	0.156616	652/658/2249/1112/2778/3549/4041/4209/1954/5191/5447/5914	12
GO:0010923	negative regulation of phosphatase activity	13/1174	101/17913	0.014593	0.181504	0.159733	23523/1408/392617/10160/2932/4249/221692/9749/5514/94274/23504/153769/57709	13
GO:0021987	cerebral cortex development	14/1174	112/17913	0.0146905	0.182297	0.160431	153241/1600/1956/2016/2932/3014/9355/54820/7101/5080/6091/30837/7054/83696	14
GO:0006006	glucose metabolic process	22/1174	204/17913	0.0147556	0.182686	0.160773	207/208/468/200186/2103/92579/2819/2932/9563/3481/3487/3630/4041/10296/1432/10499/5091/5213/5214/6095/83667/85414	22
GO:0050926	regulation of positive chemotaxis	5/1174	23/17913	0.0149712	0.184088	0.162007	1012/2152/4916/1901/4088	5
GO:0060445	branching involved in salivary gland morphogenesis	5/1174	23/17913	0.0149712	0.184088	0.162007	80004/2252/284217/23129/6469	5
GO:0061436	establishment of skin barrier	5/1174	23/17913	0.0149712	0.184088	0.162007	239/2312/29841/388697/84283	5
GO:0009101	glycoprotein biosynthetic process	30/1174	302/17913	0.015201	0.18599	0.163681	8704/596/658/124583/9469/64377/91949/1650/79947/29940/2524/89792/79623/2590/50614/9953/57134/4249/146664/394263/4597/3340/10267/6489/338596/6934/200424/11070/83857/57216	30
GO:0060425	lung morphogenesis	8/1174	50/17913	0.0152621	0.18599	0.163681	652/9231/80004/2252/284217/6469/83931/57216	8
GO:0043401	steroid hormone mediated signaling pathway	20/1174	181/17913	0.0152637	0.18599	0.163681	8289/406/652/4848/1408/1601/2103/2104/8928/27086/23426/9612/7101/81285/8554/5914/6095/861/6879/51341	20
GO:0051099	positive regulation of binding	20/1174	181/17913	0.0152637	0.18599	0.163681	25/267/567/627/650/652/51339/8664/3646/10211/2932/3662/5080/54984/23129/5914/22933/6934/7015/7474	20
GO:0051961	negative regulation of nervous system development	29/1174	290/17913	0.015456	0.187843	0.165312	55198/9181/567/6376/1600/6993/2580/2932/10363/9355/9448/7101/3084/4916/5080/5087/5800/56963/6092/6469/22933/30812/8831/7015/7161/706/11023/7474/22882	29
GO:0019827	stem cell population maintenance	18/1174	158/17913	0.015523	0.187843	0.165312	8289/607/283149/4848/2103/2249/27086/9079/7101/5076/7849/5087/5431/63976/6299/81603/57216/22882	18
GO:0032535	regulation of cellular component size	31/1174	315/17913	0.0155565	0.187843	0.165312	25/88/653857/207/627/1002/1185/6387/1785/1906/51466/80206/2335/2803/2932/3792/57482/55144/80131/23499/1954/4916/8799/91584/5581/5979/57521/84501/6710/6711/7474	31
GO:0009880	embryonic pattern specification	9/1174	60/17913	0.0155898	0.187843	0.165312	10818/3549/5046/201164/5727/6469/4088/7474/7704	9
GO:0048635	negative regulation of muscle organ development	9/1174	60/17913	0.0155898	0.187843	0.165312	650/652/9150/2248/10818/51460/22933/7161/10869	9
GO:0009799	specification of symmetry	15/1174	124/17913	0.0156577	0.188241	0.165662	652/8928/2626/9742/3549/1954/65009/579/5046/168507/6469/4088/64321/57216/7474	15
GO:0043666	regulation of phosphoprotein phosphatase activity	14/1174	113/17913	0.015791	0.189421	0.166701	23523/1408/392617/115352/2932/9863/4249/9891/221692/9749/5514/94274/5529/153769	14
GO:0006941	striated muscle contraction	19/1174	170/17913	0.0158798	0.190064	0.167267	59272/776/783/1140/7852/1832/30845/2626/9759/3784/4626/85366/9631/6262/55800/6330/6444/7125/7135	19
GO:0009952	anterior/posterior pattern specification	20/1174	182/17913	0.0161292	0.191177	0.168246	60529/650/652/7832/8928/10818/2626/5080/5087/7703/5046/201164/6469/4088/64321/23648/10194/57216/7474/7704	20
GO:0045773	positive regulation of axon extension	7/1174	41/17913	0.0161498	0.191177	0.168246	1002/6387/2335/2803/23499/1954/4916	7
GO:0050873	brown fat cell differentiation	7/1174	41/17913	0.0161498	0.191177	0.168246	3630/3914/1432/222236/63976/222008/51043	7
GO:0072210	metanephric nephron development	7/1174	41/17913	0.0161498	0.191177	0.168246	652/55083/5076/7849/5979/6299/30812	7
GO:0090184	positive regulation of kidney development	7/1174	41/17913	0.0161498	0.191177	0.168246	183/652/5076/7849/5979/6469/30812	7
GO:0051899	membrane depolarization	11/1174	81/17913	0.0163023	0.191729	0.168732	25/239/596/774/776/777/783/1906/55800/6330/706	11
GO:0003176	aortic valve development	6/1174	32/17913	0.016303	0.191729	0.168732	652/2626/140628/4846/6091/6092	6
GO:0043368	positive T cell selection	6/1174	32/17913	0.016303	0.191729	0.168732	10538/64919/596/3662/3707/6469	6
GO:0035303	regulation of dephosphorylation	22/1174	206/17913	0.0163626	0.192011	0.16898	650/23523/23261/1408/392617/10160/115352/2932/9863/4249/9891/221692/9749/5514/94274/5529/23504/153769/57709/4088/23381/7529	22
GO:0060041	retina development in camera-type eye	16/1174	136/17913	0.0164255	0.192331	0.169262	658/348980/9742/3549/284217/9355/79888/4041/7101/5076/5080/84440/5979/54549/30812/22882	16
GO:0010921	regulation of phosphatase activity	19/1174	171/17913	0.0168062	0.196363	0.17281	650/23523/1408/392617/10160/115352/2932/9863/4249/9891/221692/9749/5514/94274/5529/23504/153769/57709/4088	19
GO:0033555	multicellular organismal response to stress	10/1174	71/17913	0.0169315	0.196737	0.173139	117/596/774/824/1815/2898/4204/7101/5979/706	10
GO:0007368	determination of left/right symmetry	14/1174	114/17913	0.0169534	0.196737	0.173139	8928/2626/9742/3549/1954/65009/579/5046/168507/6469/4088/64321/57216/7474	14
GO:0015749	monosaccharide transmembrane transport	14/1174	114/17913	0.0169534	0.196737	0.173139	207/208/55198/11132/1906/9965/3630/1432/83667/9963/56606/85414/6523/7015	14
GO:0001954	positive regulation of cell-matrix adhesion	8/1174	51/17913	0.0170933	0.196737	0.173139	25/1012/1307/6376/2932/9448/5795/4088	8
GO:0046579	positive regulation of Ras protein signal transduction	8/1174	51/17913	0.0170933	0.196737	0.173139	26053/6993/2149/3707/9448/3084/10125/6091	8
GO:0050999	regulation of nitric-oxide synthase activity	8/1174	51/17913	0.0170933	0.196737	0.173139	207/1785/1956/3320/3630/4846/7014/7015	8
GO:1900024	regulation of substrate adhesion-dependent cell spreading	8/1174	51/17913	0.0170933	0.196737	0.173139	25/23603/1785/1793/4739/10630/55920/4070	8
GO:0001101	response to acid chemical	32/1174	330/17913	0.0171847	0.196956	0.173332	207/210/338/10533/10458/824/1307/1592/1788/1906/1956/2950/84861/4058/4524/4916/81285/5076/10400/5581/5727/5754/5914/5979/57521/83667/9356/22938/6720/7054/7075/7474	32
GO:0030032	lamellipodium assembly	9/1174	61/17913	0.0172583	0.196956	0.173332	3983/26053/1012/1785/1969/9759/5800/1901/7414	9
GO:0042733	embryonic digit morphogenesis	9/1174	61/17913	0.0172583	0.196956	0.173332	60529/652/1387/9742/3549/6299/6469/7474/7704	9
GO:0046635	positive regulation of alpha-beta T cell activation	9/1174	61/17913	0.0172583	0.196956	0.173332	975/10808/3549/3707/5914/861/6469/7704/51043	9
GO:0006936	muscle contraction	33/1174	343/17913	0.0174559	0.198438	0.174636	59272/59/88/183/776/8912/783/1140/1145/1410/7852/1832/8291/1906/1907/30845/2149/2626/9759/3736/3784/4626/4636/85366/10316/9631/6262/55800/6330/6444/7125/7135/7414	33
GO:0098727	maintenance of cell number	18/1174	160/17913	0.0174616	0.198438	0.174636	8289/607/283149/4848/2103/2249/27086/9079/7101/5076/7849/5087/5431/63976/6299/81603/57216/22882	18
GO:0035304	regulation of protein dephosphorylation	16/1174	137/17913	0.017506	0.198524	0.174711	23523/23261/1408/392617/115352/2932/9863/4249/9891/221692/9749/5514/94274/5529/153769/7529	16
GO:0002076	osteoblast development	4/1174	16/17913	0.0176988	0.198933	0.175072	9759/8994/6469/4088	4
GO:0033033	negative regulation of myeloid cell apoptotic process	4/1174	16/17913	0.0176988	0.198933	0.175072	596/3707/10296/64127	4
GO:0051482	positive regulation of cytosolic calcium ion concentration involved in phospholipase C-activating G protein-coupled signaling pathway	4/1174	16/17913	0.0176988	0.198933	0.175072	1906/2149/3814/1901	4
GO:0090036	regulation of protein kinase C signaling	4/1174	16/17913	0.0176988	0.198933	0.175072	2324/56848/54986/7474	4
GO:0048644	muscle organ morphogenesis	11/1174	82/17913	0.0177503	0.198933	0.175072	650/1832/8928/85366/3084/5081/6262/1901/7135/57216/7474	11
GO:0001659	temperature homeostasis	19/1174	172/17913	0.0177742	0.198933	0.175072	55198/406/468/7852/1907/79813/79071/2104/2778/3480/3596/3662/23135/222236/10400/63976/7090/7253/51043	19
GO:0031330	negative regulation of cellular catabolic process	25/1174	244/17913	0.0178	0.198933	0.175072	207/210/10533/596/90427/863/1153/2626/9759/3630/84861/1432/64802/26073/221662/9554/6469/22933/140775/56658/706/10869/57602/7874/55737	25
GO:0031069	hair follicle morphogenesis	5/1174	24/17913	0.0179149	0.199804	0.175838	596/2252/2304/6469/84283	5
GO:0072593	reactive oxygen species metabolic process	27/1174	269/17913	0.0181496	0.201813	0.177606	59272/183/207/239/596/961/1410/1785/1906/1956/8729/2950/9759/3320/3630/1432/4846/5076/5447/6095/83667/22933/4088/56848/7173/706/57539	27
GO:1903076	regulation of protein localization to plasma membrane	12/1174	93/17913	0.0181699	0.201813	0.177606	2181/60/207/245812/1601/1956/1969/3630/5581/11079/6711/64114	12
GO:0006475	internal protein amino acid acetylation	18/1174	161/17913	0.0184988	0.204513	0.179982	26053/675/23774/26038/1387/200186/10664/8110/3054/3662/4204/55167/79829/7703/5447/56848/27097/6879	18
GO:0007193	adenylate cyclase-inhibiting G protein-coupled receptor signaling pathway	10/1174	72/17913	0.018546	0.204513	0.179982	108/113/115/1815/1906/2550/2914/4543/165140/1901	10
GO:0050772	positive regulation of axonogenesis	10/1174	72/17913	0.018546	0.204513	0.179982	627/1002/6387/2335/2803/23499/1954/4916/6091/6092	10
GO:0010675	regulation of cellular carbohydrate metabolic process	16/1174	138/17913	0.0186403	0.204513	0.179982	117/207/208/863/2103/2932/9759/3481/3487/3630/10296/10499/5581/6095/83667/85414	16
GO:0038127	ERBB signaling pathway	16/1174	138/17913	0.0186403	0.204513	0.179982	25/183/207/116985/1012/634/8895/8527/1956/2549/3320/3084/5795/9770/64285/57732	16
GO:0044344	cellular response to fibroblast growth factor stimulus	16/1174	138/17913	0.0186403	0.204513	0.179982	960/80004/9965/2248/2249/2252/2264/10818/2817/3373/27020/5431/25865/64094/200734/7474	16
GO:0009416	response to light stimulus	30/1174	307/17913	0.0186813	0.204547	0.180013	24/207/208/468/8704/596/90427/675/1153/1387/1408/1785/1956/2767/131890/3373/4204/65009/594857/27020/8554/58473/54437/8831/11346/85461/7054/22954/4308/9099	30
GO:0010634	positive regulation of epithelial cell migration	19/1174	173/17913	0.0187849	0.205265	0.180644	25/183/207/239/652/1793/1906/2252/2324/27086/3373/9448/442891/4846/5581/25865/23328/64094/7474	19
GO:0070873	regulation of glycogen metabolic process	6/1174	33/17913	0.0188516	0.205578	0.180919	207/208/2103/2932/3481/3630	6
GO:1901862	negative regulation of muscle tissue development	9/1174	62/17913	0.0190532	0.206793	0.181989	650/652/9150/2248/10818/6469/22933/7161/10869	9
GO:0060350	endochondral bone morphogenesis	8/1174	52/17913	0.0190773	0.206793	0.181989	652/658/2778/3549/4209/5191/5447/5914	8
GO:0045471	response to ethanol	15/1174	127/17913	0.0191163	0.206793	0.181989	113/117/130/210/1788/1815/8836/2950/3596/4916/10400/5581/5914/6279/7054	15
GO:0060078	regulation of postsynaptic membrane potential	15/1174	127/17913	0.0191163	0.206793	0.181989	207/10458/1128/1139/1140/1145/1815/2550/2562/2569/2898/2932/3736/4204/6455	15
GO:0003073	regulation of systemic arterial blood pressure	11/1174	83/17913	0.019292	0.207861	0.182928	59272/183/1906/1907/2028/2149/4204/89797/4846/81285/5800	11
GO:0051492	regulation of stress fiber assembly	11/1174	83/17913	0.019292	0.207861	0.182928	25/116985/9639/55160/961/51466/22998/1901/4088/4070/23671	11
GO:0034219	carbohydrate transmembrane transport	14/1174	116/17913	0.0194728	0.208974	0.183909	207/208/55198/11132/1906/9965/3630/1432/83667/9963/56606/85414/6523/7015	14
GO:2000736	regulation of stem cell differentiation	14/1174	116/17913	0.0194728	0.208974	0.183909	25/652/2103/2626/2627/4054/5696/5698/5710/54517/221662/861/6938/7161	14
GO:0032231	regulation of actin filament bundle assembly	12/1174	94/17913	0.0196302	0.20983	0.184661	25/116985/9639/55160/961/6376/51466/22998/1901/4088/4070/23671	12
GO:0110020	regulation of actomyosin structure organization	12/1174	94/17913	0.0196302	0.20983	0.184661	25/116985/9639/55160/961/1906/51466/22998/1901/4088/4070/23671	12
GO:0007492	endoderm development	10/1174	73/17913	0.0202707	0.216248	0.190309	652/1284/1289/2335/2626/2627/3914/5083/4088/64321	10
GO:0016573	histone acetylation	17/1174	151/17913	0.0203535	0.216535	0.190562	26053/675/23774/26038/1387/200186/10664/8110/3054/3662/4204/55167/79829/7703/56848/27097/6879	17
GO:0014013	regulation of gliogenesis	15/1174	128/17913	0.0203894	0.216535	0.190562	443/650/1128/7852/1600/2016/7101/4916/6469/22933/85414/30812/7015/7161/706	15
GO:0043405	regulation of MAP kinase activity	31/1174	322/17913	0.0205648	0.216535	0.190562	650/652/975/1139/7852/1815/84062/1849/1850/1906/1956/2149/10818/2914/2950/3480/1432/64127/3084/4916/5795/10125/5979/6091/23328/200734/9344/23043/7161/57216/7474	31
GO:0071902	positive regulation of protein serine/threonine kinase activity	31/1174	322/17913	0.0205648	0.216535	0.190562	207/650/652/905/975/1139/7852/1815/1849/1906/1956/2149/10818/2914/3481/1432/64127/3084/4916/54956/10125/5979/6091/57521/23328/9344/9894/23043/7161/57216/7474	31
GO:0010828	positive regulation of glucose transmembrane transport	7/1174	43/17913	0.0206778	0.216535	0.190562	207/208/11132/9965/3630/1432/7015	7
GO:0031018	endocrine pancreas development	7/1174	43/17913	0.0206778	0.216535	0.190562	207/406/652/2627/2932/5080/7474	7
GO:1902743	regulation of lamellipodium organization	7/1174	43/17913	0.0206778	0.216535	0.190562	26053/960/23603/1785/1969/9759/10630	7
GO:0001704	formation of primary germ layer	14/1174	117/17913	0.0208339	0.216535	0.190562	8289/652/1284/1289/1969/60412/2335/2627/23135/3914/5076/4088/64321/7474	14
GO:0046637	regulation of alpha-beta T cell differentiation	9/1174	63/17913	0.0209796	0.216535	0.190562	3549/246778/3662/3707/5914/861/6469/7704/51043	9
GO:0055008	cardiac muscle tissue morphogenesis	9/1174	63/17913	0.0209796	0.216535	0.190562	650/1832/8928/85366/3084/6262/1901/7135/7474	9
GO:0043588	skin development	38/1174	412/17913	0.0210225	0.216535	0.190562	239/60529/64919/596/1289/1513/1828/1832/1956/1969/2125/2252/2312/2317/2304/80144/2778/29841/388697/54474/3850/140807/144501/3857/83895/353131/353145/448835/9079/9355/5080/5046/861/6469/6705/84283/57216/7474	38
GO:0072507	divalent inorganic cation homeostasis	38/1174	412/17913	0.0210225	0.216535	0.190562	25/117/183/468/491/596/776/783/64072/1139/6376/6387/1815/1906/1907/1956/2149/9002/2898/3596/57338/84502/3736/3792/3814/27020/5581/22821/6262/6279/1901/6444/25800/4088/11346/4308/55503/7474	38
GO:0034764	positive regulation of transmembrane transport	21/1174	199/17913	0.0210574	0.216535	0.190562	25/88/183/207/208/783/11132/6376/1785/1815/30845/2149/9002/9965/3596/3630/3736/3784/1432/6262/7015	21
GO:0050679	positive regulation of epithelial cell proliferation	21/1174	199/17913	0.0210574	0.216535	0.190562	207/650/652/1012/6387/8291/1956/80004/2152/2252/2324/3373/3549/442891/64127/5076/25865/57521/6469/6934/7474	21
GO:0090276	regulation of peptide hormone secretion	21/1174	199/17913	0.0210574	0.216535	0.190562	406/9024/776/777/9254/11132/1956/131177/3382/3630/8997/3814/9448/7849/415116/5581/9501/6616/6720/9066/6934	21
GO:0071804	cellular potassium ion transport	16/1174	140/17913	0.0210768	0.216535	0.190562	88/478/776/1785/1804/53828/348980/3736/8514/30820/80333/338567/3784/57582/3792/6616	16
GO:0071805	potassium ion transmembrane transport	16/1174	140/17913	0.0210768	0.216535	0.190562	88/478/776/1785/1804/53828/348980/3736/8514/30820/80333/338567/3784/57582/3792/6616	16
GO:0043200	response to amino acid	13/1174	106/17913	0.0211167	0.216535	0.190562	210/10458/824/1307/1788/1906/1956/2950/84861/4524/10400/57521/83667	13
GO:0050810	regulation of steroid biosynthetic process	12/1174	95/17913	0.0211762	0.216535	0.190562	338/650/50846/79071/9965/2264/407053/4597/5447/6713/6720/706	12
GO:0010460	positive regulation of heart rate	5/1174	25/17913	0.0212166	0.216535	0.190562	1906/1907/3784/6262/55800	5
GO:0051894	positive regulation of focal adhesion assembly	5/1174	25/17913	0.0212166	0.216535	0.190562	25/1307/9448/5795/4088	5
GO:0000768	syncytium formation by plasma membrane fusion	8/1174	53/17913	0.0212203	0.216535	0.190562	8912/824/975/90342/10211/1432/22904/85461	8
GO:0140253	cell-cell fusion	8/1174	53/17913	0.0212203	0.216535	0.190562	8912/824/975/90342/10211/1432/22904/85461	8
GO:0007178	transmembrane receptor protein serine/threonine kinase signaling pathway	31/1174	323/17913	0.0213739	0.217692	0.19158	25/55198/283149/650/652/658/1387/1601/1785/50848/2201/8928/2626/7044/4015/4053/9863/1432/1954/5046/63976/348093/6262/6469/4088/22938/6711/55273/7474/51341/23144	31
GO:1990845	adaptive thermogenesis	17/1174	152/17913	0.0215693	0.218919	0.19266	55198/406/468/7852/79813/79071/2104/2778/3480/3596/3662/23135/10400/63976/7090/7253/51043	17
GO:0043062	extracellular structure organization	36/1174	387/17913	0.0215755	0.218919	0.19266	25/2181/9507/375790/183/323/338/55937/824/151887/960/961/1307/1284/1285/1286/1289/1297/1513/780/8694/50848/2201/2264/10211/2335/3373/3384/3549/284217/3914/4015/7101/10630/4088/64094	36
GO:0003206	cardiac chamber morphogenesis	15/1174	129/17913	0.0217258	0.22003	0.193638	652/1832/8928/2626/2627/4846/3084/55742/5914/6091/6092/6262/7135/57216/7474	15
GO:0018394	peptidyl-lysine acetylation	18/1174	164/17913	0.0218969	0.220844	0.194355	26053/675/23774/26038/1387/200186/10664/8110/3054/3662/4204/55167/79829/7703/5447/56848/27097/6879	18
GO:0003184	pulmonary valve morphogenesis	4/1174	17/17913	0.0219699	0.220844	0.194355	652/4846/6091/6092	4
GO:0018904	ether metabolic process	4/1174	17/17913	0.0219699	0.220844	0.194355	239/54905/2052/5191	4
GO:0034199	activation of protein kinase A activity	4/1174	17/17913	0.0219699	0.220844	0.194355	108/113/115/5575	4
GO:0048863	stem cell differentiation	24/1174	237/17913	0.0226029	0.225702	0.19863	25/10538/652/23603/1906/2103/2335/2626/2627/4054/3084/5076/5696/5698/5710/54517/221662/5979/861/6469/64321/30812/6938/7161	24
GO:0001942	hair follicle development	11/1174	85/17913	0.0226691	0.225702	0.19863	60529/596/1956/2252/2304/9079/9355/6469/84283/57216/7474	11
GO:0106027	neuron projection organization	11/1174	85/17913	0.0226691	0.225702	0.19863	478/10458/816/1139/29904/2932/3480/3630/8997/85461/55737	11
GO:0018958	phenol-containing compound metabolic process	12/1174	96/17913	0.0228106	0.225702	0.19863	596/114781/1815/2304/7849/25953/6818/445329/7054/7173/55737/7474	12
GO:0018205	peptidyl-lysine modification	35/1174	376/17913	0.0230142	0.225702	0.19863	26053/675/23774/23476/8535/26038/1387/200186/10664/8110/79813/3054/9759/10363/3662/2122/4204/55167/79829/9631/4927/4928/7703/8554/5447/63976/93166/11105/25950/22933/22938/56848/27097/6879/200424	35
GO:0032768	regulation of monooxygenase activity	9/1174	64/17913	0.0230422	0.225702	0.19863	207/1785/1956/3320/3630/4846/5447/7014/7015	9
GO:0070482	response to oxygen levels	36/1174	389/17913	0.0231231	0.225702	0.19863	207/210/468/10533/571/596/650/824/863/1139/1387/1410/6387/7852/1788/1906/29904/355/2627/8994/4204/4524/9124/5581/5696/5698/5710/6095/25950/6262/22933/4088/7015/7054/147007/10869	36
GO:0016571	histone methylation	15/1174	130/17913	0.0231272	0.225702	0.19863	26053/23476/26038/10664/79813/2122/4204/4524/5081/63976/93166/11105/54496/22938/200424	15
GO:0050921	positive regulation of chemotaxis	15/1174	130/17913	0.0231272	0.225702	0.19863	1012/6387/7852/8291/1906/1907/2152/1432/1954/4916/25865/1901/4088/64094/7474	15
GO:0001754	eye photoreceptor cell differentiation	7/1174	44/17913	0.0232436	0.225702	0.19863	348980/3549/5080/54549/30812/7054/4308	7
GO:0035850	epithelial cell differentiation involved in kidney development	7/1174	44/17913	0.0232436	0.225702	0.19863	59/652/9863/5076/7849/5800/6299	7
GO:0048483	autonomic nervous system development	7/1174	44/17913	0.0232436	0.225702	0.19863	2335/26153/89797/401/91584/5979/30812	7
GO:1900274	regulation of phospholipase C activity	7/1174	44/17913	0.0232436	0.225702	0.19863	25/117/183/627/1956/10316/4916	7
GO:0043406	positive regulation of MAP kinase activity	25/1174	250/17913	0.0232759	0.225702	0.19863	650/652/975/1139/7852/1815/1849/1906/1956/2149/10818/2914/1432/64127/3084/4916/10125/5979/6091/23328/9344/23043/7161/57216/7474	25
GO:1903078	positive regulation of protein localization to plasma membrane	8/1174	54/17913	0.0235281	0.225702	0.19863	2181/207/245812/1956/1969/5581/11079/6711	8
GO:0019359	nicotinamide nucleotide biosynthetic process	16/1174	142/17913	0.0237478	0.225702	0.19863	863/2103/2584/2819/9759/3630/64802/23057/9631/4927/4928/54956/5209/5213/5214/51341	16
GO:0019363	pyridine nucleotide biosynthetic process	16/1174	142/17913	0.0237478	0.225702	0.19863	863/2103/2584/2819/9759/3630/64802/23057/9631/4927/4928/54956/5209/5213/5214/51341	16
GO:0006020	inositol metabolic process	3/1174	10/17913	0.0237911	0.225702	0.19863	51477/4204/55586	3
GO:0021924	cell proliferation in external granule layer	3/1174	10/17913	0.0237911	0.225702	0.19863	473/6095/6469	3
GO:0021930	cerebellar granule cell precursor proliferation	3/1174	10/17913	0.0237911	0.225702	0.19863	473/6095/6469	3
GO:0033690	positive regulation of osteoblast proliferation	3/1174	10/17913	0.0237911	0.225702	0.19863	25/650/30812	3
GO:0044351	macropinocytosis	3/1174	10/17913	0.0237911	0.225702	0.19863	55198/1785/257364	3
GO:0048484	enteric nervous system development	3/1174	10/17913	0.0237911	0.225702	0.19863	26153/5979/30812	3
GO:0060368	regulation of Fc receptor mediated stimulatory signaling pathway	3/1174	10/17913	0.0237911	0.225702	0.19863	55198/961/5795	3
GO:0060513	prostatic bud formation	3/1174	10/17913	0.0237911	0.225702	0.19863	652/6469/7474	3
GO:0086070	SA node cell to atrial cardiac muscle cell communication	3/1174	10/17913	0.0237911	0.225702	0.19863	776/6262/55800	3
GO:0090037	positive regulation of protein kinase C signaling	3/1174	10/17913	0.0237911	0.225702	0.19863	2324/56848/7474	3
GO:0090179	planar cell polarity pathway involved in neural tube closure	3/1174	10/17913	0.0237911	0.225702	0.19863	5754/57216/7474	3
GO:0090205	positive regulation of cholesterol metabolic process	3/1174	10/17913	0.0237911	0.225702	0.19863	407053/5447/6720	3
GO:0097050	type B pancreatic cell apoptotic process	3/1174	10/17913	0.0237911	0.225702	0.19863	11132/6262/6934	3
GO:0150011	regulation of neuron projection arborization	3/1174	10/17913	0.0237911	0.225702	0.19863	23426/4649/7474	3
GO:2001054	negative regulation of mesenchymal cell apoptotic process	3/1174	10/17913	0.0237911	0.225702	0.19863	5076/7849/6469	3
GO:0006110	regulation of glycolytic process	10/1174	75/17913	0.0240666	0.227915	0.200577	863/2103/2819/9759/3630/9631/4927/4928/5209/51341	10
GO:0035051	cardiocyte differentiation	17/1174	154/17913	0.0241658	0.22806	0.200705	88/183/8289/650/652/9150/1906/1956/80206/10818/2626/2627/23135/3084/5914/6444/64321	17
GO:0001894	tissue homeostasis	22/1174	214/17913	0.0242086	0.22806	0.200705	24/60/29123/567/596/64072/1513/1956/2103/2149/2778/3549/57482/9079/3988/79888/64127/4846/1901/58476/22954/124590	22
GO:0007160	cell-matrix adhesion	22/1174	214/17913	0.0242086	0.22806	0.200705	25/88/55966/596/960/10225/1012/1307/23603/6376/780/56940/2335/2932/22998/23499/9448/5795/55920/4088/9344/7414	22
GO:0001843	neural tube closure	11/1174	86/17913	0.024511	0.229542	0.202009	25/8289/652/9355/4524/5076/5727/5754/5914/57216/7474	11
GO:1903321	negative regulation of protein modification by small protein conjugation or removal	11/1174	86/17913	0.024511	0.229542	0.202009	25/207/8291/10363/10625/54984/5581/153769/54765/706/84101	11
GO:2000177	regulation of neural precursor cell proliferation	11/1174	86/17913	0.024511	0.229542	0.202009	55198/7832/6376/2016/9355/7101/5080/6469/22933/11023/7474	11
GO:0002062	chondrocyte differentiation	12/1174	97/17913	0.0245361	0.229542	0.202009	650/652/658/3549/1432/4209/389125/579/5447/4088/7227/7704	12
GO:0003203	endocardial cushion morphogenesis	6/1174	35/17913	0.0247356	0.229815	0.20225	650/140628/4846/6091/6092/55273	6
GO:0007528	neuromuscular junction development	6/1174	35/17913	0.0247356	0.229815	0.20225	375790/9254/9093/2149/8997/11079	6
GO:0010831	positive regulation of myotube differentiation	6/1174	35/17913	0.0247356	0.229815	0.20225	596/824/10211/1432/406989/221662	6
GO:1901998	toxin transport	6/1174	35/17913	0.0247356	0.229815	0.20225	8289/535/200186/4041/9364/10966	6
GO:0007205	protein kinase C-activating G protein-coupled receptor signaling pathway	5/1174	26/17913	0.0248903	0.23046	0.202817	1128/8527/1608/1906/2149	5
GO:0033561	regulation of water loss via skin	5/1174	26/17913	0.0248903	0.23046	0.202817	239/2312/29841/388697/84283	5
GO:0014031	mesenchymal cell development	9/1174	65/17913	0.0252456	0.231944	0.204123	596/652/23603/1906/2335/3084/5979/6469/30812	9
GO:0014823	response to activity	9/1174	65/17913	0.0252456	0.231944	0.204123	183/210/1284/1408/7852/1906/23135/6262/7054	9
GO:0045428	regulation of nitric oxide biosynthetic process	9/1174	65/17913	0.0252456	0.231944	0.204123	183/207/961/1785/1906/3320/4088/706/57539	9
GO:1904888	cranial skeletal system development	9/1174	65/17913	0.0252456	0.231944	0.204123	652/2249/2304/1112/2778/9742/1954/27173/4088	9
GO:0001838	embryonic epithelial tube formation	14/1174	120/17913	0.0253471	0.231944	0.204123	25/8289/652/9355/4524/5076/7849/5727/5754/5914/5979/30812/57216/7474	14
GO:1905477	positive regulation of protein localization to membrane	14/1174	120/17913	0.0253471	0.231944	0.204123	2181/207/208/596/975/245812/1956/1969/5581/11079/6711/7161/7529/10971	14
GO:0002791	regulation of peptide secretion	43/1174	483/17913	0.0253514	0.231944	0.204123	25/406/9024/776/777/9254/11132/6376/1815/1956/2149/131177/2335/27086/55691/3382/3596/55540/3630/8997/3814/54474/9448/1432/64127/81285/7849/415116/6992/5581/10125/25807/64285/9501/6279/6616/6711/6720/5552/9066/6934/55737/7474	43
GO:0071248	cellular response to metal ion	18/1174	167/17913	0.0257522	0.234488	0.206362	113/207/210/468/567/8912/8895/1906/29904/1956/2521/3707/3736/6469/29957/7054/706/7474	18
GO:0019362	pyridine nucleotide metabolic process	19/1174	179/17913	0.0258128	0.234488	0.206362	863/2103/2584/2819/9563/9759/3630/8514/64802/23057/9631/4927/4928/54956/5209/5213/5214/5226/51341	19
GO:0046496	nicotinamide nucleotide metabolic process	19/1174	179/17913	0.0258128	0.234488	0.206362	863/2103/2584/2819/9563/9759/3630/8514/64802/23057/9631/4927/4928/54956/5209/5213/5214/5226/51341	19
GO:0042303	molting cycle	13/1174	109/17913	0.0259553	0.234488	0.206362	60529/406/596/1956/2252/2304/9079/9355/6469/7015/84283/57216/7474	13
GO:0042633	hair cycle	13/1174	109/17913	0.0259553	0.234488	0.206362	60529/406/596/1956/2252/2304/9079/9355/6469/7015/84283/57216/7474	13
GO:0006949	syncytium formation	8/1174	55/17913	0.0260066	0.234488	0.206362	8912/824/975/90342/10211/1432/22904/85461	8
GO:0042551	neuron maturation	7/1174	45/17913	0.0260205	0.234488	0.206362	375790/596/6376/54738/4204/5979/27289	7
GO:0045058	T cell selection	7/1174	45/17913	0.0260205	0.234488	0.206362	10538/64919/596/84433/3662/3707/6469	7
GO:0045839	negative regulation of mitotic nuclear division	7/1174	45/17913	0.0260205	0.234488	0.206362	652/348654/3550/84861/8379/146691/84101	7
GO:0060048	cardiac muscle contraction	15/1174	132/17913	0.026132	0.234829	0.206662	59272/776/783/7852/1832/30845/2626/9759/3784/85366/9631/6262/55800/6330/6444	15
GO:0031397	negative regulation of protein ubiquitination	10/1174	76/17913	0.0261453	0.234829	0.206662	25/207/8291/10625/54984/5581/153769/54765/706/84101	10
GO:0043266	regulation of potassium ion transport	12/1174	98/17913	0.0263554	0.235329	0.207102	88/468/776/1785/1804/3736/8514/30820/80333/3784/3792/4846	12
GO:0022404	molting cycle process	11/1174	87/17913	0.0264592	0.235329	0.207102	60529/596/1956/2252/2304/9079/9355/6469/84283/57216/7474	11
GO:0022405	hair cycle process	11/1174	87/17913	0.0264592	0.235329	0.207102	60529/596/1956/2252/2304/9079/9355/6469/84283/57216/7474	11
GO:0060606	tube closure	11/1174	87/17913	0.0264592	0.235329	0.207102	25/8289/652/9355/4524/5076/5727/5754/5914/57216/7474	11
GO:0098773	skin epidermis development	11/1174	87/17913	0.0264592	0.235329	0.207102	60529/596/1956/2252/2304/9079/9355/6469/84283/57216/7474	11
GO:0043467	regulation of generation of precursor metabolites and energy	16/1174	144/17913	0.0266659	0.235329	0.207102	207/208/863/2103/2819/2932/9759/3481/3630/9631/4927/4928/5209/63976/56848/51341	16
GO:0007221	positive regulation of transcription of Notch receptor target	4/1174	18/17913	0.0268171	0.235329	0.207102	1387/5087/23129/22938	4
GO:0032460	negative regulation of protein oligomerization	4/1174	18/17913	0.0268171	0.235329	0.207102	1410/3630/5195/55737	4
GO:0035089	establishment of apical/basal cell polarity	4/1174	18/17913	0.0268171	0.235329	0.207102	284217/4649/5754/7474	4
GO:0038083	peptidyl-tyrosine autophosphorylation	4/1174	18/17913	0.0268171	0.235329	0.207102	25/780/1956/3480	4
GO:0060219	camera-type eye photoreceptor cell differentiation	4/1174	18/17913	0.0268171	0.235329	0.207102	348980/3549/54549/30812	4
GO:0070828	heterochromatin organization	4/1174	18/17913	0.0268171	0.235329	0.207102	3020/2122/4524/63976	4
GO:0097094	craniofacial suture morphogenesis	4/1174	18/17913	0.0268171	0.235329	0.207102	652/2249/1112/1954	4
GO:0006836	neurotransmitter transport	24/1174	241/17913	0.0269533	0.235329	0.207102	320/774/776/783/1103/1815/84062/1906/10211/2572/2914/2932/3382/23396/25953/5799/22895/57084/80736/348932/340024/6616/9066/7054	24
GO:0030072	peptide hormone secretion	24/1174	241/17913	0.0269533	0.235329	0.207102	406/9024/776/777/9254/11132/1906/1956/131177/3382/3630/8997/3814/9448/7849/415116/5581/5799/9501/6616/6720/9066/6934/55585	24
GO:0051896	regulation of protein kinase B signaling	24/1174	241/17913	0.0269533	0.235329	0.207102	207/6376/1956/1969/2152/9965/2248/2249/2252/2264/10818/2549/2626/3320/3481/3630/9863/494324/3084/23239/23035/5795/5979/6934	24
GO:0046718	viral entry into host cell	14/1174	121/17913	0.0270015	0.235329	0.207102	59272/975/7852/6993/1956/1969/50848/3373/10410/4340/8724/10107/7726/81603	14
GO:0043270	positive regulation of ion transport	26/1174	266/17913	0.0270293	0.235329	0.207102	25/59272/88/117/183/207/468/776/783/1128/6376/6387/1785/1815/1906/30845/2149/9002/3596/3736/3784/6262/55800/6330/56848/706	26
GO:0045927	positive regulation of growth	26/1174	266/17913	0.0270293	0.235329	0.207102	375790/207/596/627/9254/1002/6387/7852/1906/1956/2335/2627/2803/3020/3373/3481/3630/84861/23499/1432/1954/4916/57521/6279/80736/22954	26
GO:0023061	signal release	39/1174	433/17913	0.0273259	0.237529	0.209038	183/320/406/9024/774/776/777/9254/783/11132/1103/84062/1906/1956/131177/2572/2778/2914/2932/3382/3630/8997/3814/9448/7849/415116/23396/25953/5581/5799/22895/9501/80736/6616/6720/9066/6934/55585/55737	39
GO:0051148	negative regulation of muscle cell differentiation	9/1174	66/17913	0.0275943	0.239476	0.210751	627/650/9150/10818/9759/4204/93166/348093/6469	9
GO:0006096	glycolytic process	13/1174	110/17913	0.0277361	0.239576	0.21084	863/2103/2584/2819/9759/3630/9631/4927/4928/5209/5213/5214/51341	13
GO:0009135	purine nucleoside diphosphate metabolic process	15/1174	133/17913	0.027739	0.239576	0.21084	84433/863/2103/2584/2819/9759/3630/136332/9631/4927/4928/5209/5213/5214/51341	15
GO:0009179	purine ribonucleoside diphosphate metabolic process	15/1174	133/17913	0.027739	0.239576	0.21084	84433/863/2103/2584/2819/9759/3630/136332/9631/4927/4928/5209/5213/5214/51341	15
GO:0032885	regulation of polysaccharide biosynthetic process	6/1174	36/17913	0.0280903	0.241167	0.212239	207/208/2103/2932/3481/3630	6
GO:0086091	regulation of heart rate by cardiac conduction	6/1174	36/17913	0.0280903	0.241167	0.212239	776/783/1832/3784/55800/6330	6
GO:0035567	non-canonical Wnt signaling pathway	16/1174	145/17913	0.0282216	0.241167	0.212239	25/22881/128272/23002/1601/51339/9863/5696/5698/5710/5754/57674/4919/6934/57216/7474	16
GO:0055002	striated muscle cell development	16/1174	145/17913	0.0282216	0.241167	0.212239	88/183/596/652/9254/1140/9150/8291/1906/80206/2626/9759/3792/4015/84033/6444	16
GO:0071774	response to fibroblast growth factor	16/1174	145/17913	0.0282216	0.241167	0.212239	960/80004/9965/2248/2249/2252/2264/10818/2817/3373/27020/5431/25865/64094/200734/7474	16
GO:0072525	pyridine-containing compound biosynthetic process	16/1174	145/17913	0.0282216	0.241167	0.212239	863/2103/2584/2819/9759/3630/64802/23057/9631/4927/4928/54956/5209/5213/5214/51341	16
GO:0006892	post-Golgi vesicle-mediated transport	10/1174	77/17913	0.0283493	0.241167	0.212239	2181/1785/30845/2580/8729/23163/2803/23499/4430/6711	10
GO:0030811	regulation of nucleotide catabolic process	10/1174	77/17913	0.0283493	0.241167	0.212239	863/2103/2819/9759/3630/9631/4927/4928/5209/51341	10
GO:0060411	cardiac septum morphogenesis	10/1174	77/17913	0.0283493	0.241167	0.212239	652/2626/2627/4846/55742/5914/6091/6092/57216/7474	10
GO:0097164	ammonium ion metabolic process	20/1174	193/17913	0.0283901	0.241167	0.212239	2181/114781/824/1103/55349/1815/2531/79888/4204/10400/25953/50640/5447/80736/6611/56848/10809/6818/7054/55737	20
GO:0002286	T cell activation involved in immune response	11/1174	88/17913	0.0285169	0.241167	0.212239	10538/911/975/634/10875/27086/246778/3662/5914/6095/51043	11
GO:0009791	post-embryonic development	11/1174	88/17913	0.0285169	0.241167	0.212239	25/48/60529/338/64919/596/652/2016/2778/4204/159296	11
GO:0097306	cellular response to alcohol	11/1174	88/17913	0.0285169	0.241167	0.212239	108/113/207/140596/503618/1788/407053/5581/5727/5888/56848	11
GO:1905475	regulation of protein localization to membrane	19/1174	181/17913	0.0285502	0.241167	0.212239	2181/60/207/208/596/975/245812/1601/1956/1969/3630/54585/5581/11079/6711/64114/7161/7529/10971	19
GO:0008217	regulation of blood pressure	18/1174	169/17913	0.0285933	0.241167	0.212239	59272/6296/59/79924/183/774/1906/1907/2028/50848/2149/4041/4204/89797/4846/81285/5800/4088	18
GO:0086002	cardiac muscle cell action potential involved in contraction	8/1174	56/17913	0.028661	0.241361	0.21241	776/783/1832/3784/9631/6262/55800/6330	8
GO:0001835	blastocyst hatching	5/1174	27/17913	0.0289482	0.242078	0.213042	3054/64711/4695/10400/338596	5
GO:0003081	regulation of systemic arterial blood pressure by renin-angiotensin	5/1174	27/17913	0.0289482	0.242078	0.213042	59272/183/2028/2149/81285	5
GO:0035188	hatching	5/1174	27/17913	0.0289482	0.242078	0.213042	3054/64711/4695/10400/338596	5
GO:0071684	organism emergence from protective structure	5/1174	27/17913	0.0289482	0.242078	0.213042	3054/64711/4695/10400/338596	5
GO:0032330	regulation of chondrocyte differentiation	7/1174	46/17913	0.0290153	0.242078	0.213042	652/658/579/5447/4088/7227/7704	7
GO:0048538	thymus development	7/1174	46/17913	0.0290153	0.242078	0.213042	25/64919/596/2304/8379/5087/6469	7
GO:0071383	cellular response to steroid hormone stimulus	24/1174	243/17913	0.0293556	0.244539	0.215208	8289/406/478/652/4848/1408/1601/1906/1956/2103/2104/8928/27086/23426/2950/9612/7101/81285/8554/5914/6095/861/6879/51341	24
GO:0006757	ATP generation from ADP	13/1174	111/17913	0.0296047	0.245856	0.216366	863/2103/2584/2819/9759/3630/9631/4927/4928/5209/5213/5214/51341	13
GO:0021782	glial cell development	13/1174	111/17913	0.0296047	0.245856	0.216366	207/208/9639/443/8506/1956/2950/3084/4916/4919/6279/6469/22933	13
GO:0007626	locomotory behavior	20/1174	194/17913	0.0297814	0.246564	0.216989	320/8704/390259/774/64072/6387/1600/58524/1815/8997/4204/89797/10499/3084/5581/6616/7054/9099/55737/463	20
GO:2000377	regulation of reactive oxygen species metabolic process	20/1174	194/17913	0.0297814	0.246564	0.216989	59272/183/207/596/961/1410/1785/1906/1956/2950/9759/3320/3630/1432/5076/22933/4088/56848/706/57539	20
GO:0010812	negative regulation of cell-substrate adhesion	9/1174	67/17913	0.0300924	0.248223	0.218449	55966/23603/6376/56940/9448/5800/55920/4070/6904	9
GO:0030177	positive regulation of Wnt signaling pathway	18/1174	170/17913	0.0300988	0.248223	0.218449	25/22881/406/650/1601/51339/1956/23499/5696/5698/5710/5754/6299/6469/4088/7015/55737/7474	18
GO:2001237	negative regulation of extrinsic apoptotic signaling pathway	12/1174	100/17913	0.0302856	0.248223	0.218449	207/9181/596/652/6376/355/2950/85450/4846/6934/7015/64114	12
GO:0009855	determination of bilateral symmetry	14/1174	123/17913	0.0305472	0.248223	0.218449	8928/2626/9742/3549/1954/65009/579/5046/168507/6469/4088/64321/57216/7474	14
GO:0045913	positive regulation of carbohydrate metabolic process	10/1174	78/17913	0.0306822	0.248223	0.218449	117/207/208/2103/2819/3481/3630/5209/5581/85414	10
GO:0044728	DNA methylation or demethylation	11/1174	89/17913	0.0306868	0.248223	0.218449	10930/10664/1788/79813/2778/4204/201164/8493/54496/200424/7874	11
GO:0002483	antigen processing and presentation of endogenous peptide antigen	3/1174	11/17913	0.031148	0.248223	0.218449	567/6890/6891	3
GO:0014820	tonic smooth muscle contraction	3/1174	11/17913	0.031148	0.248223	0.218449	183/1906/1907	3
GO:0021534	cell proliferation in hindbrain	3/1174	11/17913	0.031148	0.248223	0.218449	473/6095/6469	3
GO:0021903	rostrocaudal neural tube patterning	3/1174	11/17913	0.031148	0.248223	0.218449	5080/64321/23648	3
GO:0032463	negative regulation of protein homooligomerization	3/1174	11/17913	0.031148	0.248223	0.218449	1410/5195/55737	3
GO:0033089	positive regulation of T cell differentiation in thymus	3/1174	11/17913	0.031148	0.248223	0.218449	3549/10125/6469	3
GO:0033235	positive regulation of protein sumoylation	3/1174	11/17913	0.031148	0.248223	0.218449	9759/8554/25950	3
GO:0033860	regulation of NAD(P)H oxidase activity	3/1174	11/17913	0.031148	0.248223	0.218449	183/3596/3630	3
GO:0034379	very-low-density lipoprotein particle assembly	3/1174	11/17913	0.031148	0.248223	0.218449	2181/338/8694	3
GO:0043201	response to leucine	3/1174	11/17913	0.031148	0.248223	0.218449	84861/57521/83667	3
GO:0045176	apical protein localization	3/1174	11/17913	0.031148	0.248223	0.218449	9231/348980/57216	3
GO:0072173	metanephric tubule morphogenesis	3/1174	11/17913	0.031148	0.248223	0.218449	5076/7849/30812	3
GO:0086016	AV node cell action potential	3/1174	11/17913	0.031148	0.248223	0.218449	783/6262/6330	3
GO:0086027	AV node cell to bundle of His cell signaling	3/1174	11/17913	0.031148	0.248223	0.218449	783/6262/6330	3
GO:0090178	regulation of establishment of planar polarity involved in neural tube closure	3/1174	11/17913	0.031148	0.248223	0.218449	5754/57216/7474	3
GO:0099566	regulation of postsynaptic cytosolic calcium ion concentration	3/1174	11/17913	0.031148	0.248223	0.218449	491/11346/7474	3
GO:2000392	regulation of lamellipodium morphogenesis	3/1174	11/17913	0.031148	0.248223	0.218449	960/23603/10630	3
GO:0009185	ribonucleoside diphosphate metabolic process	15/1174	135/17913	0.0311705	0.248223	0.218449	84433/863/2103/2584/2819/9759/3630/136332/9631/4927/4928/5209/5213/5214/51341	15
GO:0097305	response to alcohol	23/1174	232/17913	0.0312217	0.248223	0.218449	108/113/117/130/207/210/140596/503618/1788/1815/8836/2950/3596/407053/4916/10400/5581/5727/5888/5914/6279/56848/7054	23
GO:0006473	protein acetylation	20/1174	195/17913	0.0312233	0.248223	0.218449	406/26053/675/23774/26038/1387/200186/10664/8110/2932/3054/3662/4204/55167/79829/7703/5447/56848/27097/6879	20
GO:0046890	regulation of lipid biosynthetic process	20/1174	195/17913	0.0312233	0.248223	0.218449	2181/207/338/650/824/634/50846/79071/9965/2264/3630/79888/407053/4597/5447/85414/56848/6713/6720/706	20
GO:0022029	telencephalon cell migration	8/1174	57/17913	0.0314966	0.248242	0.218466	6387/7852/1600/1956/7101/3084/6091/30837	8
GO:0035418	protein localization to synapse	8/1174	57/17913	0.0314966	0.248242	0.218466	10458/23426/58538/5913/6616/7014/55737/7474	8
GO:0090183	regulation of kidney development	8/1174	57/17913	0.0314966	0.248242	0.218466	183/652/5076/7849/5979/6469/30812/4070	8
GO:0000187	activation of MAPK activity	16/1174	147/17913	0.0315336	0.248242	0.218466	650/975/1139/7852/1815/1849/10818/2914/1432/64127/3084/4916/5979/9344/7161/7474	16
GO:0008645	hexose transmembrane transport	13/1174	112/17913	0.0315631	0.248242	0.218466	207/208/55198/11132/1906/9965/3630/1432/83667/56606/85414/6523/7015	13
GO:0070268	cornification	13/1174	112/17913	0.0315631	0.248242	0.218466	1828/1832/2125/2312/54474/3850/140807/144501/3857/353131/5046/6705/84283	13
GO:0050821	protein stabilization	18/1174	171/17913	0.0316627	0.248242	0.218466	91949/1410/1828/10211/3054/3320/56926/5824/9770/4088/64321/9894/54765/10869/9099/57602/7874/58525	18
GO:0050954	sensory perception of mechanical stimulus	17/1174	159/17913	0.0316846	0.248242	0.218466	491/56751/776/64072/1285/6387/7852/2562/3736/3784/9132/89797/56914/4919/7054/26519/124590	17
GO:0001755	neural crest cell migration	6/1174	37/17913	0.0317316	0.248242	0.218466	652/23603/2335/5979/6469/30812	6
GO:1905314	semi-lunar valve development	6/1174	37/17913	0.0317316	0.248242	0.218466	652/2626/140628/4846/6091/6092	6
GO:2000648	positive regulation of stem cell proliferation	6/1174	37/17913	0.0317316	0.248242	0.218466	6376/4054/7101/5080/6469/7015	6
GO:0030198	extracellular matrix organization	31/1174	334/17913	0.032025	0.249076	0.2192	25/9507/375790/183/323/824/151887/960/961/1307/1284/1285/1286/1289/1297/1513/780/50848/2201/2264/10211/2335/3384/3549/284217/3914/4015/7101/10630/4088/64094	31
GO:0090068	positive regulation of cell cycle process	27/1174	283/17913	0.0321621	0.249076	0.2192	207/23476/7832/153241/4848/8738/1906/1956/2627/348654/3373/3481/3630/9493/4041/4204/5087/5581/84440/55920/57521/22933/7015/7161/10869/58525/7474	27
GO:0046638	positive regulation of alpha-beta T cell differentiation	7/1174	47/17913	0.0322344	0.249076	0.2192	3549/3707/5914/861/6469/7704/51043	7
GO:0001502	cartilage condensation	4/1174	19/17913	0.0322534	0.249076	0.2192	658/2249/1432/56914	4
GO:0001991	regulation of systemic arterial blood pressure by circulatory renin-angiotensin	4/1174	19/17913	0.0322534	0.249076	0.2192	59272/2028/2149/81285	4
GO:0007350	blastoderm segmentation	4/1174	19/17913	0.0322534	0.249076	0.2192	10818/5046/201164/7474	4
GO:0032332	positive regulation of chondrocyte differentiation	4/1174	19/17913	0.0322534	0.249076	0.2192	658/5447/4088/7704	4
GO:0033189	response to vitamin A	4/1174	19/17913	0.0322534	0.249076	0.2192	1592/1788/2626/5914	4
GO:0090190	positive regulation of branching involved in ureteric bud morphogenesis	4/1174	19/17913	0.0322534	0.249076	0.2192	183/5076/7849/30812	4
GO:1903426	regulation of reactive oxygen species biosynthetic process	12/1174	101/17913	0.0324014	0.249463	0.219541	183/207/961/1785/1906/9759/3320/3630/4088/56848/706/57539	12
GO:2000379	positive regulation of reactive oxygen species metabolic process	12/1174	101/17913	0.0324014	0.249463	0.219541	59272/183/207/1785/1906/1956/2950/9759/3320/1432/4088/706	12
GO:0019218	regulation of steroid metabolic process	14/1174	124/17913	0.0324422	0.249463	0.219541	183/338/650/50846/79071/9965/2264/407053/4597/5447/6095/6713/6720/706	14
GO:0046323	glucose import	9/1174	68/17913	0.0327441	0.251069	0.220954	207/208/55198/11132/9965/3630/1432/83667/7015	9
GO:0050891	multicellular organismal water homeostasis	9/1174	68/17913	0.0327441	0.251069	0.220954	108/113/115/239/2312/29841/388697/5575/84283	9
GO:0046634	regulation of alpha-beta T cell activation	11/1174	90/17913	0.032972	0.251981	0.221757	975/10808/3549/246778/3662/3707/5914/861/6469/7704/51043	11
GO:2001169	regulation of ATP biosynthetic process	11/1174	90/17913	0.032972	0.251981	0.221757	863/2103/2819/9759/3630/9631/4927/4928/5209/56848/51341	11
GO:0007162	negative regulation of cell adhesion	26/1174	271/17913	0.0330031	0.251981	0.221757	25/55966/207/239/650/652/1012/634/23603/6376/6387/1600/9231/56940/3549/8379/9448/5364/5800/55920/27289/861/6469/4070/6904/51043	26
GO:0072524	pyridine-containing compound metabolic process	19/1174	184/17913	0.0330575	0.25204	0.221809	863/2103/2584/2819/9563/9759/3630/8514/64802/23057/9631/4927/4928/54956/5209/5213/5214/5226/51341	19
GO:1900034	regulation of cellular response to heat	10/1174	79/17913	0.0331472	0.252162	0.221916	816/1387/1410/2932/3320/10808/9631/4927/4928/57521	10
GO:0071900	regulation of protein serine/threonine kinase activity	42/1174	479/17913	0.0332741	0.252162	0.221916	25/60/207/650/652/905/975/1139/7852/1815/84062/1849/1850/1906/1956/2149/10818/2914/2950/3480/3481/4041/1432/64127/3084/4916/54956/5575/5795/10125/5979/6091/57521/23328/83667/200734/9344/9894/23043/7161/57216/7474	42
GO:0007416	synapse assembly	18/1174	172/17913	0.033286	0.252162	0.221916	375790/627/9231/29904/10160/2562/9863/4204/27020/3084/4916/5364/23129/5789/6092/54549/55737/7474	18
GO:0048015	phosphatidylinositol-mediated signaling	17/1174	160/17913	0.0333754	0.252162	0.221916	183/207/634/1906/1956/2149/2549/3480/3630/4058/406989/4916/8396/23396/5364/10125/22933	17
GO:0032770	positive regulation of monooxygenase activity	5/1174	28/17913	0.0334005	0.252162	0.221916	207/3630/5447/7014/7015	5
GO:0048730	epidermis morphogenesis	5/1174	28/17913	0.0334005	0.252162	0.221916	596/2252/2304/6469/84283	5
GO:0060765	regulation of androgen receptor signaling pathway	5/1174	28/17913	0.0334005	0.252162	0.221916	1601/8928/27086/9612/51341	5
GO:1904375	regulation of protein localization to cell periphery	13/1174	113/17913	0.0336135	0.253328	0.222942	2181/60/207/245812/1601/1956/1969/3630/54585/5581/11079/6711/64114	13
GO:0034765	regulation of ion transmembrane transport	40/1174	453/17913	0.033717	0.253328	0.222942	25/88/183/207/208/774/776/777/8912/9254/55799/783/1188/6376/1612/1785/1804/1815/8291/30845/2149/9002/2893/348980/3596/57338/84502/3736/8514/30820/80333/3784/9132/3792/5581/6262/55800/6330/56848/10971	40
GO:0032956	regulation of actin cytoskeleton organization	28/1174	297/17913	0.0337426	0.253328	0.222942	25/88/653857/116985/9639/55160/128272/10458/961/6376/6387/1906/51466/50848/80206/57482/22998/4916/5581/1901/4088/84501/6710/6711/4070/9344/23671/57216	28
GO:0071375	cellular response to peptide hormone stimulus	28/1174	297/17913	0.0337426	0.253328	0.222942	88/108/113/115/183/207/208/55198/535/10458/11132/634/1906/29904/2549/114814/2950/3480/3481/3630/133060/5447/5575/5786/30837/6720/7253/51043	28
GO:0071214	cellular response to abiotic stimulus	29/1174	310/17913	0.0340024	0.25457	0.224035	183/207/208/9181/468/90427/8738/1387/1408/1410/1785/8291/1936/1956/355/2767/131890/3014/9759/3373/3596/338567/55144/80131/1432/5888/5883/4308/706	29
GO:0104004	cellular response to environmental stimulus	29/1174	310/17913	0.0340024	0.25457	0.224035	183/207/208/9181/468/90427/8738/1387/1408/1410/1785/8291/1936/1956/355/2767/131890/3014/9759/3373/3596/338567/55144/80131/1432/5888/5883/4308/706	29
GO:0035690	cellular response to drug	33/1174	362/17913	0.0344582	0.25736	0.226491	25/60/108/113/375790/9181/468/10533/10458/1128/1139/7852/140596/503618/1785/1788/1906/1956/2767/3784/23135/64127/5076/7703/94274/5581/5888/6262/56848/6818/7054/167127/57539	33
GO:0030521	androgen receptor signaling pathway	8/1174	58/17913	0.0345181	0.25736	0.226491	8289/1601/8928/27086/23426/9612/8554/51341	8
GO:0032233	positive regulation of actin filament bundle assembly	8/1174	58/17913	0.0345181	0.25736	0.226491	25/9639/55160/961/6376/51466/22998/4088	8
GO:0019216	regulation of lipid metabolic process	36/1174	402/17913	0.0354221	0.263736	0.232102	2181/183/207/208/338/55198/64919/650/824/975/634/80205/1387/50846/79071/9965/2264/29841/3630/85329/79888/407053/4597/10499/9612/64127/57104/5447/5581/6095/85414/30837/56848/6713/6720/706	36
GO:0038202	TORC1 signaling	6/1174	38/17913	0.0356668	0.264051	0.232379	84433/84861/57521/83667/140775/9894	6
GO:0047496	vesicle transport along microtubule	6/1174	38/17913	0.0356668	0.264051	0.232379	10947/84062/79443/23095/9493/10125	6
GO:0061951	establishment of protein localization to plasma membrane	7/1174	48/17913	0.0356835	0.264051	0.232379	2181/23163/2803/23426/23499/6711/55737	7
GO:0003151	outflow tract morphogenesis	10/1174	80/17913	0.0357476	0.264051	0.232379	652/8928/2627/55742/23129/5914/6091/6092/64321/7474	10
GO:0050886	endocrine process	10/1174	80/17913	0.0357476	0.264051	0.232379	59272/183/1906/1907/2028/2149/2778/3814/4846/81285	10
GO:0042866	pyruvate biosynthetic process	13/1174	114/17913	0.0357579	0.264051	0.232379	863/2103/2584/2819/9759/3630/9631/4927/4928/5209/5213/5214/51341	13
GO:0034504	protein localization to nucleus	22/1174	223/17913	0.036179	0.266796	0.234794	183/207/55198/406/652/2932/3630/1432/54984/25885/5514/84268/83667/6469/4088/23345/7015/3842/81603/7514/7704/51341	22
GO:0070374	positive regulation of ERK1 and ERK2 cascade	19/1174	186/17913	0.0363427	0.267637	0.235535	25/650/652/960/1139/6376/51277/1956/2149/9965/2249/2264/2324/2626/65009/64127/27020/25865/10125	19
GO:0051668	localization within membrane	14/1174	126/17913	0.0364857	0.267892	0.235759	375790/975/1012/9093/1815/2898/23426/9863/27020/11079/6616/8831/55737/51304	14
GO:0060359	response to ammonium ion	14/1174	126/17913	0.0364857	0.267892	0.235759	25/375790/468/10533/1128/1139/7852/1785/1788/1815/2562/2767/5581/6818	14
GO:1904062	regulation of cation transmembrane transport	29/1174	312/17913	0.0365262	0.267892	0.235759	25/88/183/776/783/6376/1612/1785/1804/1815/8291/30845/2149/9002/2893/3596/57338/84502/3736/8514/30820/80333/3784/3792/5581/6262/55800/6330/56848	29
GO:0002478	antigen processing and presentation of exogenous peptide antigen	18/1174	174/17913	0.0367158	0.268917	0.236661	10053/567/832/10540/1785/1781/3108/3120/81930/9493/26153/3831/5696/5698/5710/9554/6890/6891	18
GO:0032526	response to retinoic acid	12/1174	103/17913	0.0369466	0.269934	0.237556	1592/4058/4916/5076/5727/5754/5914/5979/22938/6720/7075/7474	12
GO:0099504	synaptic vesicle cycle	17/1174	162/17913	0.0369546	0.269934	0.237556	60/320/9024/114781/776/783/84062/2580/2932/9863/23396/5575/6455/57084/6616/9066/7054	17
GO:0042110	T cell activation	39/1174	443/17913	0.0370762	0.270161	0.237756	25/207/567/10538/64919/596/652/84433/977/911/960/961/975/926/634/1650/9231/9093/56940/10875/27086/10808/3481/3549/246778/3630/3662/3707/8379/159296/64127/5914/10125/6095/861/6469/4088/7704/51043	39
GO:0030278	regulation of ossification	20/1174	199/17913	0.0375168	0.270161	0.237756	596/650/652/658/2201/2778/9759/8994/4041/1432/5087/5727/9770/1901/4088/64093/5552/117581/7474/7704	20
GO:0048762	mesenchymal cell differentiation	20/1174	199/17913	0.0375168	0.270161	0.237756	596/283149/650/652/23603/1601/9231/1906/2335/140628/2932/3084/5076/10630/5979/6469/4088/30812/55273/7474	20
GO:0010830	regulation of myotube differentiation	8/1174	59/17913	0.0377299	0.270161	0.237756	596/627/824/10211/9759/1432/406989/221662	8
GO:0045843	negative regulation of striated muscle tissue development	8/1174	59/17913	0.0377299	0.270161	0.237756	650/652/9150/2248/10818/22933/7161/10869	8
GO:0046530	photoreceptor cell differentiation	8/1174	59/17913	0.0377299	0.270161	0.237756	348980/9742/3549/5080/54549/30812/7054/4308	8
GO:0008630	intrinsic apoptotic signaling pathway in response to DNA damage	11/1174	92/17913	0.0378986	0.270161	0.237756	25/596/675/960/6387/1969/138151/5883/22938/7161/22954	11
GO:0014020	primary neural tube formation	11/1174	92/17913	0.0378986	0.270161	0.237756	25/8289/652/9355/4524/5076/5727/5754/5914/57216/7474	11
GO:0007173	epidermal growth factor receptor signaling pathway	13/1174	115/17913	0.0379982	0.270161	0.237756	25/183/207/116985/1012/634/8527/1956/2549/5795/9770/64285/57732	13
GO:0042471	ear morphogenesis	13/1174	115/17913	0.0379982	0.270161	0.237756	1906/9132/579/133060/5076/7849/5754/6299/80736/10194/124590/57216/7474	13
GO:0036293	response to decreased oxygen levels	33/1174	365/17913	0.0380229	0.270161	0.237756	207/210/468/571/596/650/824/863/1139/1387/1410/6387/7852/1788/1906/29904/2627/8994/4204/4524/9124/5581/5696/5698/5710/6095/25950/6262/22933/4088/7015/7054/10869	33
GO:0001844	protein insertion into mitochondrial membrane involved in apoptotic signaling pathway	5/1174	29/17913	0.0382553	0.270161	0.237756	596/90427/7161/7529/10971	5
GO:0003401	axis elongation	5/1174	29/17913	0.0382553	0.270161	0.237756	652/9863/6469/57216/7474	5
GO:0002320	lymphoid progenitor cell differentiation	4/1174	20/17913	0.038287	0.270161	0.237756	10538/596/652/6469	4
GO:0002374	cytokine secretion involved in immune response	4/1174	20/17913	0.038287	0.270161	0.237756	1432/64127/56848/7474	4
GO:0003323	type B pancreatic cell development	4/1174	20/17913	0.038287	0.270161	0.237756	406/652/2932/7474	4
GO:0030878	thyroid gland development	4/1174	20/17913	0.038287	0.270161	0.237756	2304/7849/6469/4088	4
GO:0043369	CD4-positive or CD8-positive, alpha-beta T cell lineage commitment	4/1174	20/17913	0.038287	0.270161	0.237756	10538/596/3662/6469	4
GO:0045821	positive regulation of glycolytic process	4/1174	20/17913	0.038287	0.270161	0.237756	2103/2819/3630/5209	4
GO:0046628	positive regulation of insulin receptor signaling pathway	4/1174	20/17913	0.038287	0.270161	0.237756	183/3481/3630/51043	4
GO:0048846	axon extension involved in axon guidance	4/1174	20/17913	0.038287	0.270161	0.237756	6387/1954/91584/7474	4
GO:0060231	mesenchymal to epithelial transition	4/1174	20/17913	0.038287	0.270161	0.237756	652/5076/7849/6299	4
GO:0061003	positive regulation of dendritic spine morphogenesis	4/1174	20/17913	0.038287	0.270161	0.237756	10458/816/29904/8997	4
GO:0097062	dendritic spine maintenance	4/1174	20/17913	0.038287	0.270161	0.237756	3480/3630/85461/55737	4
GO:0098743	cell aggregation	4/1174	20/17913	0.038287	0.270161	0.237756	658/2249/1432/56914	4
GO:1902284	neuron projection extension involved in neuron projection guidance	4/1174	20/17913	0.038287	0.270161	0.237756	6387/1954/91584/7474	4
GO:0043542	endothelial cell migration	26/1174	275/17913	0.0384616	0.270765	0.238287	25/183/207/239/652/1012/634/55466/1906/1969/2249/2324/27086/4204/442891/406989/79812/4846/7101/23129/25865/11156/6091/23328/64094/7474	26
GO:0007200	phospholipase C-activating G protein-coupled receptor signaling pathway	9/1174	70/17913	0.038523	0.270765	0.238287	88/183/1128/1906/2149/9002/3814/10316/1901	9
GO:0098876	vesicle-mediated transport to the plasma membrane	9/1174	70/17913	0.038523	0.270765	0.238287	2181/1785/23163/2803/23426/23499/6616/6711/55737	9
GO:0048017	inositol lipid-mediated signaling	17/1174	163/17913	0.0388455	0.272669	0.239964	183/207/634/1906/1956/2149/2549/3480/3630/4058/406989/4916/8396/23396/5364/10125/22933	17
GO:0072503	cellular divalent inorganic cation homeostasis	35/1174	392/17913	0.0390365	0.272669	0.239964	25/117/183/468/491/596/776/783/64072/1139/6376/6387/1815/1906/1907/2149/9002/2898/3596/57338/84502/3792/3814/27020/5581/22821/6262/6279/1901/25800/4088/11346/4308/55503/7474	35
GO:0016055	Wnt signaling pathway	43/1174	498/17913	0.0390673	0.272669	0.239964	25/22881/128272/406/607/283149/650/440193/8532/1455/23002/1601/51339/1956/2932/3487/8994/4041/23499/9863/1432/64840/5696/5698/5710/5754/5800/57674/4919/861/6262/6299/6469/4088/8724/64321/6934/7015/7090/23043/57216/55737/7474	43
GO:0043113	receptor clustering	7/1174	49/17913	0.0393679	0.272669	0.239964	375790/975/9093/2898/9863/11079/8831	7
GO:0002281	macrophage activation involved in immune response	3/1174	12/17913	0.0395517	0.272669	0.239964	8291/5581/22904	3
GO:0006068	ethanol catabolic process	3/1174	12/17913	0.0395517	0.272669	0.239964	221/222/6818	3
GO:0010960	magnesium ion homeostasis	3/1174	12/17913	0.0395517	0.272669	0.239964	1956/3736/3792	3
GO:0035330	regulation of hippo signaling	3/1174	12/17913	0.0395517	0.272669	0.239964	9231/8994/80014	3
GO:0042487	regulation of odontogenesis of dentin-containing tooth	3/1174	12/17913	0.0395517	0.272669	0.239964	650/652/58524	3
GO:0060442	branching involved in prostate gland morphogenesis	3/1174	12/17913	0.0395517	0.272669	0.239964	652/10818/6469	3
GO:0086067	AV node cell to bundle of His cell communication	3/1174	12/17913	0.0395517	0.272669	0.239964	783/6262/6330	3
GO:0090177	establishment of planar polarity involved in neural tube closure	3/1174	12/17913	0.0395517	0.272669	0.239964	5754/57216/7474	3
GO:1904862	inhibitory synapse assembly	3/1174	12/17913	0.0395517	0.272669	0.239964	2562/5364/7474	3
GO:2000009	negative regulation of protein localization to cell surface	3/1174	12/17913	0.0395517	0.272669	0.239964	88/23245/257364	3
GO:2001053	regulation of mesenchymal cell apoptotic process	3/1174	12/17913	0.0395517	0.272669	0.239964	5076/7849/6469	3
GO:0051493	regulation of cytoskeleton organization	41/1174	472/17913	0.0398002	0.27385	0.241002	25/88/653857/116985/9639/55160/128272/9181/10458/824/961/153241/11190/6376/6387/6993/1906/51466/50848/80206/348654/2932/57482/81930/22998/4204/4916/5364/5581/6279/1901/4088/84501/6710/6711/4070/9344/6904/23671/57216/7514	41
GO:0045823	positive regulation of heart contraction	6/1174	39/17913	0.0399021	0.27385	0.241002	59272/1906/1907/3784/6262/55800	6
GO:1902229	regulation of intrinsic apoptotic signaling pathway in response to DNA damage	6/1174	39/17913	0.0399021	0.27385	0.241002	596/960/6387/138151/5883/22954	6
GO:0090287	regulation of cellular response to growth factor stimulus	26/1174	276/17913	0.0399258	0.27385	0.241002	25/183/283149/652/1387/1601/1785/2201/2249/2626/2817/4015/79812/27020/4916/5046/63976/25865/11156/348093/6091/4088/64094/22938/7474/51341	26
GO:0051480	regulation of cytosolic calcium ion concentration	27/1174	289/17913	0.0402196	0.275165	0.24216	25/117/183/491/596/776/783/64072/6376/1906/1907/2149/9002/3596/57338/84502/3814/27020/5581/22821/6262/1901/4088/11346/4308/55503/7474	27
GO:0070371	ERK1 and ERK2 cascade	27/1174	289/17913	0.0402196	0.275165	0.24216	25/183/650/652/285315/960/634/1139/6376/51277/1956/1969/2149/9965/2249/2264/2324/2335/10818/2626/2950/65009/64127/27020/25865/10125/6818	27
GO:0019884	antigen processing and presentation of exogenous antigen	18/1174	176/17913	0.0403974	0.276032	0.242923	10053/567/832/10540/1785/1781/3108/3120/81930/9493/26153/3831/5696/5698/5710/9554/6890/6891	18
GO:0032355	response to estradiol	14/1174	128/17913	0.0408787	0.278615	0.245196	117/183/338/1410/50846/1788/1956/2950/3549/81930/9612/5727/5914/7054	14
GO:0072175	epithelial tube formation	14/1174	128/17913	0.0408787	0.278615	0.245196	25/8289/652/9355/4524/5076/7849/5727/5754/5914/5979/30812/57216/7474	14
GO:0010676	positive regulation of cellular carbohydrate metabolic process	8/1174	60/17913	0.0411361	0.279311	0.245809	117/207/208/2103/3481/3630/5581/85414	8
GO:0021885	forebrain cell migration	8/1174	60/17913	0.0411361	0.279311	0.245809	6387/7852/1600/1956/7101/3084/6091/30837	8
GO:0046324	regulation of glucose import	8/1174	60/17913	0.0411361	0.279311	0.245809	207/208/55198/11132/9965/3630/1432/7015	8
GO:0198738	cell-cell signaling by wnt	43/1174	500/17913	0.0412581	0.279788	0.246228	25/22881/128272/406/607/283149/650/440193/8532/1455/23002/1601/51339/1956/2932/3487/8994/4041/23499/9863/1432/64840/5696/5698/5710/5754/5800/57674/4919/861/6262/6299/6469/4088/8724/64321/6934/7015/7090/23043/57216/55737/7474	43
GO:0045445	myoblast differentiation	10/1174	82/17913	0.0413664	0.279819	0.246256	652/6300/1432/4154/3084/389072/221662/6469/30812/6934	10
GO:2000060	positive regulation of ubiquitin-dependent protein catabolic process	10/1174	82/17913	0.0413664	0.279819	0.246256	207/863/55743/1601/55070/2932/8554/5886/153769/22933	10
GO:0006305	DNA alkylation	9/1174	71/17913	0.0416573	0.280732	0.247059	10664/1788/79813/2778/4204/201164/8493/54496/200424	9
GO:0006306	DNA methylation	9/1174	71/17913	0.0416573	0.280732	0.247059	10664/1788/79813/2778/4204/201164/8493/54496/200424	9
GO:0042310	vasoconstriction	9/1174	71/17913	0.0416573	0.280732	0.247059	59272/59/183/207/1906/1907/1956/2149/3792	9
GO:0042593	glucose homeostasis	22/1174	227/17913	0.0427241	0.285436	0.251199	207/55198/9024/200186/1408/64478/2264/2626/3630/9448/5076/5080/415116/5581/5727/5799/5836/9501/83667/6934/7054/57539	22
GO:0003012	muscle system process	39/1174	448/17913	0.0428532	0.285436	0.251199	59272/59/88/183/776/8912/783/816/1140/1145/1410/9150/7852/1832/8291/1906/1907/30845/2149/2626/140628/2627/9759/3736/3784/4626/4636/85366/10316/4846/9631/6262/55800/6330/6444/4088/7125/7135/7414	39
GO:0071346	cellular response to interferon-gamma	16/1174	153/17913	0.0431793	0.285436	0.251199	567/816/960/961/1612/1906/51466/2317/3120/3459/3662/133060/8554/7726/81603/7474	16
GO:0010595	positive regulation of endothelial cell migration	14/1174	129/17913	0.0432104	0.285436	0.251199	25/183/207/239/652/1906/2324/27086/442891/4846/25865/23328/64094/7474	14
GO:1903364	positive regulation of cellular protein catabolic process	14/1174	129/17913	0.0432104	0.285436	0.251199	207/863/975/55743/1601/51339/55070/2932/3320/8554/5886/153769/22933/55737	14
GO:0010718	positive regulation of epithelial to mesenchymal transition	7/1174	50/17913	0.0432921	0.285436	0.251199	283149/650/652/1601/10630/4088/6934	7
GO:0045540	regulation of cholesterol biosynthetic process	7/1174	50/17913	0.0432921	0.285436	0.251199	338/79071/407053/4597/5447/6713/6720	7
GO:0060976	coronary vasculature development	7/1174	50/17913	0.0432921	0.285436	0.251199	652/1785/2627/1954/23129/5754/6444	7
GO:0106118	regulation of sterol biosynthetic process	7/1174	50/17913	0.0432921	0.285436	0.251199	338/79071/407053/4597/5447/6713/6720	7
GO:0048709	oligodendrocyte differentiation	11/1174	94/17913	0.043317	0.285436	0.251199	443/8506/7852/2950/3084/116448/5080/6469/85414/30812/7161	11
GO:1990823	response to leukemia inhibitory factor	11/1174	94/17913	0.043317	0.285436	0.251199	1974/2249/9118/29088/54956/5080/5214/11156/22904/64321/57539	11
GO:1990830	cellular response to leukemia inhibitory factor	11/1174	94/17913	0.043317	0.285436	0.251199	1974/2249/9118/29088/54956/5080/5214/11156/22904/64321/57539	11
GO:0048193	Golgi vesicle transport	28/1174	304/17913	0.043369	0.285436	0.251199	2181/832/91949/10540/1785/1781/30845/2580/8729/23163/2803/3630/81930/9493/26153/3831/23499/4430/11079/9554/84068/29886/6710/6711/10342/11070/83696/143187	28
GO:0001569	branching involved in blood vessel morphogenesis	5/1174	30/17913	0.0435187	0.285436	0.251199	25/1906/3549/23129/6469	5
GO:0007094	mitotic spindle assembly checkpoint	5/1174	30/17913	0.0435187	0.285436	0.251199	348654/3550/84861/8379/84101	5
GO:0007202	activation of phospholipase C activity	5/1174	30/17913	0.0435187	0.285436	0.251199	117/183/627/1956/10316	5
GO:0019098	reproductive behavior	5/1174	30/17913	0.0435187	0.285436	0.251199	9759/8997/4543/7054/55585	5
GO:0031577	spindle checkpoint	5/1174	30/17913	0.0435187	0.285436	0.251199	348654/3550/84861/8379/84101	5
GO:0046596	regulation of viral entry into host cell	5/1174	30/17913	0.0435187	0.285436	0.251199	10410/8724/10107/7726/81603	5
GO:0065005	protein-lipid complex assembly	5/1174	30/17913	0.0435187	0.285436	0.251199	2181/338/55937/8694/56112	5
GO:0071173	spindle assembly checkpoint	5/1174	30/17913	0.0435187	0.285436	0.251199	348654/3550/84861/8379/84101	5
GO:0071174	mitotic spindle checkpoint	5/1174	30/17913	0.0435187	0.285436	0.251199	348654/3550/84861/8379/84101	5
GO:0090092	regulation of transmembrane receptor protein serine/threonine kinase signaling pathway	21/1174	215/17913	0.0437341	0.286501	0.252136	25/283149/650/652/1387/1601/1785/2201/2626/4015/9863/5046/63976/348093/6469/4088/22938/6711/7474/51341/23144	21
GO:0060326	cell chemotaxis	24/1174	253/17913	0.0438751	0.287076	0.252642	6376/6387/7852/140596/503618/8291/1906/1907/1969/2249/2549/8729/2950/4015/1130/1432/55742/23396/25865/5800/6279/1901/64094/7474	24
GO:0038084	vascular endothelial growth factor signaling pathway	6/1174	40/17913	0.0444427	0.289259	0.254563	2324/2549/25865/11156/6091/64094	6
GO:0048286	lung alveolus development	6/1174	40/17913	0.0444427	0.289259	0.254563	652/1907/2324/2627/83931/64759	6
GO:0033500	carbohydrate homeostasis	22/1174	228/17913	0.0444876	0.289259	0.254563	207/55198/9024/200186/1408/64478/2264/2626/3630/9448/5076/5080/415116/5581/5727/5799/5836/9501/83667/6934/7054/57539	22
GO:0008088	axo-dendritic transport	8/1174	61/17913	0.0447403	0.289259	0.254563	10947/320/127829/667/84062/23095/6687/7014	8
GO:0014032	neural crest cell development	8/1174	61/17913	0.0447403	0.289259	0.254563	652/23603/1906/2335/3084/5979/6469/30812	8
GO:0016575	histone deacetylation	8/1174	61/17913	0.0447403	0.289259	0.254563	9759/138151/25865/22933/56848/6720/64426/51043	8
GO:1904377	positive regulation of protein localization to cell periphery	8/1174	61/17913	0.0447403	0.289259	0.254563	2181/207/245812/1956/1969/5581/11079/6711	8
GO:0003177	pulmonary valve development	4/1174	21/17913	0.0449211	0.289259	0.254563	652/4846/6091/6092	4
GO:0006067	ethanol metabolic process	4/1174	21/17913	0.0449211	0.289259	0.254563	130/221/222/6818	4
GO:0046058	cAMP metabolic process	4/1174	21/17913	0.0449211	0.289259	0.254563	108/113/115/1969	4
GO:0070920	regulation of production of small RNA involved in gene silencing by RNA	4/1174	21/17913	0.0449211	0.289259	0.254563	652/1956/9612/7015	4
GO:0072111	cell proliferation involved in kidney development	4/1174	21/17913	0.0449211	0.289259	0.254563	650/652/5727/6469	4
GO:1903829	positive regulation of cellular protein localization	29/1174	318/17913	0.0449464	0.289259	0.254563	2181/207/208/596/975/11190/1128/245812/1956/1969/2932/3630/1432/27020/54984/5581/11079/83667/6469/4088/257364/6711/6934/7015/7161/81603/57602/7529/10971	29
GO:0003333	amino acid transmembrane transport	9/1174	72/17913	0.0449589	0.289259	0.254563	183/55144/80131/10630/57084/8501/348932/340024/8140	9
GO:0030705	cytoskeleton-dependent intracellular transport	16/1174	154/17913	0.0453837	0.291644	0.256663	10947/320/127829/667/84062/79443/9742/23095/9493/5195/10125/6687/7014/3842/203068/57539	16
GO:2001233	regulation of apoptotic signaling pathway	35/1174	397/17913	0.0454668	0.291831	0.256827	183/207/9181/596/627/638/90427/652/658/960/6376/6387/355/2626/2932/2950/3630/85450/10625/138151/4846/7703/5883/5979/6279/4088/6934/7015/64114/7161/22954/56658/57539/7529/10971	35
GO:0046883	regulation of hormone secretion	24/1174	254/17913	0.0455737	0.291886	0.256875	183/406/9024/776/777/9254/11132/1906/1956/131177/2778/3382/3630/8997/3814/9448/7849/415116/5581/9501/6616/6720/9066/6934	24
GO:0009755	hormone-mediated signaling pathway	21/1174	216/17913	0.0455835	0.291886	0.256875	55198/8289/406/652/4848/1408/1601/2103/2104/8928/27086/23426/9612/7101/81285/8554/5914/6095/861/6879/51341	21
GO:0030900	forebrain development	33/1174	371/17913	0.0459796	0.294073	0.2588	8289/64919/650/652/7832/153241/26038/6387/7852/1600/1956/2016/10818/2932/3014/3736/23135/9355/54820/7101/3084/5080/23035/91584/5914/6091/6092/6299/6469/30837/7054/83696/7474	33
GO:0033273	response to vitamin	11/1174	95/17913	0.0462164	0.295238	0.259825	210/1592/1788/1956/2626/2950/4524/10400/5914/22938/706	11
GO:0070588	calcium ion transmembrane transport	27/1174	293/17913	0.0463699	0.295868	0.26038	25/308/491/774/776/777/8912/9254/55799/783/1139/6376/1815/8291/30845/2149/9002/3596/57338/84502/168507/5581/22821/6262/6687/4308/55503	27
GO:0001938	positive regulation of endothelial cell proliferation	12/1174	107/17913	0.0473511	0.300271	0.264255	207/650/652/1012/6387/8291/2152/2324/442891/25865/57521/7474	12
GO:0050905	neuromuscular process	12/1174	107/17913	0.0473511	0.300271	0.264255	25/23261/64072/8506/64478/57338/84502/3736/8514/4204/25953/124590	12
GO:1904659	glucose transmembrane transport	12/1174	107/17913	0.0473511	0.300271	0.264255	207/208/55198/11132/1906/9965/3630/1432/83667/56606/6523/7015	12
GO:0050885	neuromuscular process controlling balance	7/1174	51/17913	0.0474601	0.300271	0.264255	25/23261/64072/8506/57338/84502/124590	7
GO:0051496	positive regulation of stress fiber assembly	7/1174	51/17913	0.0474601	0.300271	0.264255	25/9639/55160/961/51466/22998/4088	7
GO:0098930	axonal transport	7/1174	51/17913	0.0474601	0.300271	0.264255	10947/127829/667/84062/23095/6687/7014	7
GO:0043470	regulation of carbohydrate catabolic process	10/1174	84/17913	0.0475605	0.300271	0.264255	863/2103/2819/9759/3630/9631/4927/4928/5209/51341	10
GO:0090559	regulation of membrane permeability	10/1174	84/17913	0.0475605	0.300271	0.264255	596/90427/6993/50848/2932/23593/6687/7161/7529/10971	10
GO:1901379	regulation of potassium ion transmembrane transport	10/1174	84/17913	0.0475605	0.300271	0.264255	88/776/1785/1804/3736/8514/30820/80333/3784/3792	10
GO:0006733	oxidoreduction coenzyme metabolic process	19/1174	192/17913	0.047634	0.300383	0.264353	863/2103/2584/2819/9563/9759/3630/8514/64802/23057/9631/4927/4928/54956/5209/5213/5214/5226/51341	19
GO:0008544	epidermis development	39/1174	452/17913	0.0479436	0.300999	0.264895	60529/64919/596/652/1513/1828/1832/1956/1969/2125/2252/2312/2317/2304/29841/388697/54474/3850/140807/144501/3857/83895/3914/353131/353145/448835/9079/9355/5080/5046/5727/861/6469/80736/6705/84283/57216/7474/79755	39
GO:0051928	positive regulation of calcium ion transport	13/1174	119/17913	0.0479556	0.300999	0.264895	25/117/776/783/6376/6387/30845/2149/9002/3596/6262/56848/706	13
GO:0045862	positive regulation of proteolysis	30/1174	333/17913	0.0479698	0.300999	0.264895	207/239/23786/729/863/55743/1285/1601/1612/55070/2149/2152/355/2264/2335/2932/6300/1432/29763/8554/5886/6091/6279/153769/22933/4088/257364/83874/22954/57539	30
GO:0010970	transport along microtubule	15/1174	143/17913	0.0480317	0.300999	0.264895	10947/320/127829/667/84062/79443/9742/23095/9493/5195/10125/6687/7014/3842/57539	15
GO:0099111	microtubule-based transport	15/1174	143/17913	0.0480317	0.300999	0.264895	10947/320/127829/667/84062/79443/9742/23095/9493/5195/10125/6687/7014/3842/57539	15
GO:0048813	dendrite morphogenesis	14/1174	131/17913	0.0481517	0.300999	0.264895	10458/816/1139/84062/29904/10160/2932/8997/85442/7101/5789/473/9344/23043	14
GO:0035794	positive regulation of mitochondrial membrane permeability	8/1174	62/17913	0.0485458	0.300999	0.264895	596/90427/2932/23593/6687/7161/7529/10971	8
GO:0021535	cell migration in hindbrain	3/1174	13/17913	0.0489764	0.300999	0.264895	1600/473/30837	3
GO:0035020	regulation of Rac protein signal transduction	3/1174	13/17913	0.0489764	0.300999	0.264895	26053/1785/6993	3
GO:0038092	nodal signaling pathway	3/1174	13/17913	0.0489764	0.300999	0.264895	8928/6469/4088	3
GO:0043374	CD8-positive, alpha-beta T cell differentiation	3/1174	13/17913	0.0489764	0.300999	0.264895	596/861/51043	3
GO:0050966	detection of mechanical stimulus involved in sensory perception of pain	3/1174	13/17913	0.0489764	0.300999	0.264895	6387/7852/3736	3
GO:0060312	regulation of blood vessel remodeling	3/1174	13/17913	0.0489764	0.300999	0.264895	634/2324/64114	3
GO:0061430	bone trabecula morphogenesis	3/1174	13/17913	0.0489764	0.300999	0.264895	2201/5364/22904	3
GO:0071872	cellular response to epinephrine stimulus	3/1174	13/17913	0.0489764	0.300999	0.264895	3784/6262/22933	3
GO:0097152	mesenchymal cell apoptotic process	3/1174	13/17913	0.0489764	0.300999	0.264895	5076/7849/6469	3
GO:0098877	neurotransmitter receptor transport to plasma membrane	3/1174	13/17913	0.0489764	0.300999	0.264895	23426/6616/55737	3
GO:0098969	neurotransmitter receptor transport to postsynaptic membrane	3/1174	13/17913	0.0489764	0.300999	0.264895	23426/6616/55737	3
GO:1900025	negative regulation of substrate adhesion-dependent cell spreading	3/1174	13/17913	0.0489764	0.300999	0.264895	23603/55920/4070	3
GO:0010765	positive regulation of sodium ion transport	5/1174	31/17913	0.049195	0.300999	0.264895	207/1785/1815/55800/6330	5
GO:0016601	Rac protein signal transduction	5/1174	31/17913	0.049195	0.300999	0.264895	26053/1012/1785/6993/9844	5
GO:0051204	protein insertion into mitochondrial membrane	5/1174	31/17913	0.049195	0.300999	0.264895	596/90427/7161/7529/10971	5
GO:0061311	cell surface receptor signaling pathway involved in heart development	5/1174	31/17913	0.049195	0.300999	0.264895	650/652/64321/57216/7474	5
GO:1903393	positive regulation of adherens junction organization	5/1174	31/17913	0.049195	0.300999	0.264895	25/1307/9448/5795/4088	5
GO:0001709	cell fate determination	6/1174	41/17913	0.049293	0.300999	0.264895	652/2627/5076/5080/5727/64321	6
GO:0010907	positive regulation of glucose metabolic process	6/1174	41/17913	0.049293	0.300999	0.264895	207/208/2103/3481/3630/85414	6
GO:0032881	regulation of polysaccharide metabolic process	6/1174	41/17913	0.049293	0.300999	0.264895	207/208/2103/2932/3481/3630	6
GO:1903053	regulation of extracellular matrix organization	6/1174	41/17913	0.049293	0.300999	0.264895	25/183/780/2264/10630/4088	6
GO:0045930	negative regulation of mitotic cell cycle	28/1174	308/17913	0.0497104	0.303205	0.266837	25/596/652/7832/55743/4848/8738/51339/1956/1112/90480/348654/3550/65123/84861/8379/9863/138151/54984/5514/5546/5696/5698/5710/4088/9344/146691/84101	28
GO:0010594	regulation of endothelial cell migration	22/1174	231/17913	0.0500951	0.305207	0.268598	25/183/207/239/652/634/55466/1906/1969/2249/2324/27086/4204/442891/406989/79812/4846/7101/25865/23328/64094/7474	22
GO:0035148	tube formation	15/1174	144/17913	0.0505161	0.307079	0.270246	25/8289/652/9355/4524/5076/7849/5727/5754/5914/5979/6469/30812/57216/7474	15
GO:0045834	positive regulation of lipid metabolic process	15/1174	144/17913	0.0505161	0.307079	0.270246	2181/183/207/208/824/975/3630/407053/64127/57104/5447/5581/85414/56848/6720	15
GO:0003014	renal system process	13/1174	120/17913	0.0507025	0.307865	0.270938	108/113/115/183/596/652/1906/2149/3784/81285/5575/5800/9356	13
GO:0055074	calcium ion homeostasis	34/1174	388/17913	0.0515593	0.308697	0.27167	25/117/183/468/491/596/776/783/64072/1139/6376/6387/1815/1906/1907/2149/9002/2898/3596/57338/84502/3792/3814/27020/5581/22821/6262/1901/6444/4088/11346/4308/55503/7474	34
GO:0003179	heart valve morphogenesis	7/1174	52/17913	0.0518752	0.308697	0.27167	650/652/2626/140628/4846/6091/6092	7
GO:0043954	cellular component maintenance	7/1174	52/17913	0.0518752	0.308697	0.27167	2149/3480/3630/4524/8831/85461/55737	7
GO:0051784	negative regulation of nuclear division	7/1174	52/17913	0.0518752	0.308697	0.27167	652/348654/3550/84861/8379/146691/84101	7
GO:0006813	potassium ion transport	19/1174	194/17913	0.0519018	0.308697	0.27167	88/468/478/776/1785/1804/53828/348980/3736/8514/30820/80333/338567/3784/9132/57582/3792/4846/6616	19
GO:0016051	carbohydrate biosynthetic process	19/1174	194/17913	0.0519018	0.308697	0.27167	117/207/208/468/64377/200186/2103/92579/2819/2932/3481/3630/51477/10296/3340/5091/5226/83667/338596	19
GO:0071241	cellular response to inorganic substance	19/1174	194/17913	0.0519018	0.308697	0.27167	113/207/210/468/567/8912/8895/1785/1906/29904/1956/2521/3707/3736/6469/29957/7054/706/7474	19
GO:0006874	cellular calcium ion homeostasis	33/1174	375/17913	0.0519311	0.308697	0.27167	25/117/183/468/491/596/776/783/64072/1139/6376/6387/1815/1906/1907/2149/9002/2898/3596/57338/84502/3792/3814/27020/5581/22821/6262/1901/4088/11346/4308/55503/7474	33
GO:0048545	response to steroid hormone	33/1174	375/17913	0.0519311	0.308697	0.27167	210/8289/406/478/596/652/4848/1408/1601/1828/1906/1956/2103/2104/8928/27086/23426/2950/4015/10499/9612/7101/4916/81285/8554/5914/6095/861/6720/6879/7054/706/51341	33
GO:0030104	water homeostasis	9/1174	74/17913	0.0520752	0.308697	0.27167	108/113/115/239/2312/29841/388697/5575/84283	9
GO:0043367	CD4-positive, alpha-beta T cell differentiation	9/1174	74/17913	0.0520752	0.308697	0.27167	10538/27086/246778/3662/159296/5914/6095/861/51043	9
GO:0046902	regulation of mitochondrial membrane permeability	9/1174	74/17913	0.0520752	0.308697	0.27167	596/90427/6993/2932/23593/6687/7161/7529/10971	9
GO:1900182	positive regulation of protein localization to nucleus	9/1174	74/17913	0.0520752	0.308697	0.27167	207/3630/1432/54984/83667/6469/4088/7015/81603	9
GO:0006783	heme biosynthetic process	4/1174	22/17913	0.0521549	0.308697	0.27167	210/1352/1371/706	4
GO:0030813	positive regulation of nucleotide catabolic process	4/1174	22/17913	0.0521549	0.308697	0.27167	2103/2819/3630/5209	4
GO:0033233	regulation of protein sumoylation	4/1174	22/17913	0.0521549	0.308697	0.27167	9759/10363/8554/25950	4
GO:0033622	integrin activation	4/1174	22/17913	0.0521549	0.308697	0.27167	1307/6376/6387/2335	4
GO:0048714	positive regulation of oligodendrocyte differentiation	4/1174	22/17913	0.0521549	0.308697	0.27167	443/7852/6469/7161	4
GO:0048799	animal organ maturation	4/1174	22/17913	0.0521549	0.308697	0.27167	650/5076/5364/5979	4
GO:0051000	positive regulation of nitric-oxide synthase activity	4/1174	22/17913	0.0521549	0.308697	0.27167	207/3630/7014/7015	4
GO:0051197	positive regulation of coenzyme metabolic process	4/1174	22/17913	0.0521549	0.308697	0.27167	2103/2819/3630/5209	4
GO:0061213	positive regulation of mesonephros development	4/1174	22/17913	0.0521549	0.308697	0.27167	183/5076/7849/30812	4
GO:1900078	positive regulation of cellular response to insulin stimulus	4/1174	22/17913	0.0521549	0.308697	0.27167	183/3481/3630/51043	4
GO:0019886	antigen processing and presentation of exogenous peptide antigen via MHC class II	11/1174	97/17913	0.0524059	0.309843	0.272678	10053/832/10540/1785/1781/3108/3120/81930/9493/26153/3831	11
GO:0050854	regulation of antigen receptor-mediated signaling pathway	8/1174	63/17913	0.0525554	0.310387	0.273157	975/634/56940/115352/27086/25865/5795/861	8
GO:0070372	regulation of ERK1 and ERK2 cascade	25/1174	271/17913	0.0530575	0.31301	0.275465	25/650/652/285315/960/634/1139/6376/51277/1956/1969/2149/9965/2249/2264/2324/2335/10818/2626/2950/65009/64127/27020/25865/10125	25
GO:1900371	regulation of purine nucleotide biosynthetic process	12/1174	109/17913	0.0532414	0.313752	0.276119	863/2103/2819/9759/3630/4846/9631/4927/4928/5209/56848/51341	12
GO:0050708	regulation of protein secretion	39/1174	456/17913	0.0534711	0.314762	0.277008	25/406/9024/776/777/9254/11132/6376/1815/1956/2149/131177/2335/27086/55691/3382/3596/55540/3630/54474/9448/1432/64127/81285/415116/6992/5581/10125/25807/64285/9501/6616/6711/6720/5552/9066/6934/55737/7474	39
GO:0046031	ADP metabolic process	13/1174	121/17913	0.0535554	0.314915	0.277142	863/2103/2584/2819/9759/3630/9631/4927/4928/5209/5213/5214/51341	13
GO:0033138	positive regulation of peptidyl-serine phosphorylation	10/1174	86/17913	0.0543489	0.31882	0.280579	207/596/960/1956/3320/4916/25865/5979/57521/7474	10
GO:0034446	substrate adhesion-dependent cell spreading	10/1174	86/17913	0.0543489	0.31882	0.280579	25/23603/1785/1793/2335/4739/55742/10630/55920/4070	10
GO:0010863	positive regulation of phospholipase C activity	6/1174	42/17913	0.0544558	0.31882	0.280579	117/183/627/1956/10316/4916	6
GO:0045429	positive regulation of nitric oxide biosynthetic process	6/1174	42/17913	0.0544558	0.31882	0.280579	183/207/1785/1906/3320/4088	6
GO:0002244	hematopoietic progenitor cell differentiation	16/1174	158/17913	0.0549992	0.321242	0.28271	25/10538/596/652/8514/5696/5698/5710/54517/861/6469/84138/23648/6938/641649/7161	16
GO:0009408	response to heat	16/1174	158/17913	0.0549992	0.321242	0.28271	207/816/1387/1410/6387/9093/55466/2932/3320/10808/4846/9631/4927/4928/57521/6489	16
GO:0038128	ERBB2 signaling pathway	5/1174	32/17913	0.055286	0.321242	0.28271	8895/1956/2549/3320/3084	5
GO:0040036	regulation of fibroblast growth factor receptor signaling pathway	5/1174	32/17913	0.055286	0.321242	0.28271	2817/27020/25865/64094/7474	5
GO:0043001	Golgi to plasma membrane protein transport	5/1174	32/17913	0.055286	0.321242	0.28271	2181/23163/2803/23499/6711	5
GO:0045841	negative regulation of mitotic metaphase/anaphase transition	5/1174	32/17913	0.055286	0.321242	0.28271	348654/3550/84861/8379/84101	5
GO:2000816	negative regulation of mitotic sister chromatid separation	5/1174	32/17913	0.055286	0.321242	0.28271	348654/3550/84861/8379/84101	5
GO:1901653	cellular response to peptide	32/1174	364/17913	0.0555207	0.322205	0.283558	88/108/113/115/183/207/208/55198/9181/478/535/10458/11132/634/1906/29904/2549/114814/2932/2950/3480/3481/3630/64127/133060/5447/5575/5786/30837/6720/7253/51043	32
GO:0002027	regulation of heart rate	11/1174	98/17913	0.0556996	0.322205	0.283558	183/776/783/1832/1906/1907/3784/6262/55800/6330/6720	11
GO:0007043	cell-cell junction assembly	11/1174	98/17913	0.0556996	0.322205	0.283558	59272/183/8506/9231/1828/1969/50848/5800/861/6904/7414	11
GO:0010522	regulation of calcium ion transport into cytosol	11/1174	98/17913	0.0556996	0.322205	0.283558	25/117/596/6376/2149/9002/3596/57338/84502/5581/6262	11
GO:0016331	morphogenesis of embryonic epithelium	15/1174	146/17913	0.0557502	0.322205	0.283558	25/8289/652/9355/4524/5076/7849/5727/5754/5914/5979/6469/30812/57216/7474	15
GO:0030260	entry into host cell	14/1174	134/17913	0.0562795	0.322625	0.283927	59272/975/7852/6993/1956/1969/50848/3373/10410/4340/8724/10107/7726/81603	14
GO:0044409	entry into host	14/1174	134/17913	0.0562795	0.322625	0.283927	59272/975/7852/6993/1956/1969/50848/3373/10410/4340/8724/10107/7726/81603	14
GO:0051806	entry into cell of other organism involved in symbiotic interaction	14/1174	134/17913	0.0562795	0.322625	0.283927	59272/975/7852/6993/1956/1969/50848/3373/10410/4340/8724/10107/7726/81603	14
GO:0051828	entry into other organism involved in symbiotic interaction	14/1174	134/17913	0.0562795	0.322625	0.283927	59272/975/7852/6993/1956/1969/50848/3373/10410/4340/8724/10107/7726/81603	14
GO:0030808	regulation of nucleotide biosynthetic process	12/1174	110/17913	0.0563645	0.322625	0.283927	863/2103/2819/9759/3630/4846/9631/4927/4928/5209/56848/51341	12
GO:0032434	regulation of proteasomal ubiquitin-dependent protein catabolic process	12/1174	110/17913	0.0563645	0.322625	0.283927	207/863/55743/1601/55070/2932/8554/5886/153769/6469/22933/7874	12
GO:1903578	regulation of ATP metabolic process	12/1174	110/17913	0.0563645	0.322625	0.283927	863/2103/2819/9759/3630/9631/4927/4928/5209/56848/706/51341	12
GO:0007015	actin filament organization	29/1174	325/17913	0.056489	0.322625	0.283927	25/88/653857/116985/9639/55160/9181/10458/596/961/6376/6387/51466/85462/80206/57482/22998/4430/4739/221692/5581/27289/1901/4088/84501/6710/6711/4070/23671	29
GO:0048638	regulation of developmental growth	29/1174	325/17913	0.056489	0.322625	0.283927	25/375790/207/596/627/652/9254/1002/9150/6387/7852/1785/1906/83481/2335/2627/2803/2932/3481/23499/1432/1954/4916/91584/5447/5727/7161/7474/80014	29
GO:0042552	myelination	13/1174	122/17913	0.0565157	0.322625	0.283927	207/208/9639/443/8506/7852/50846/2817/3792/3084/4916/5914/22933	13
GO:0019229	regulation of vasoconstriction	7/1174	53/17913	0.0565401	0.322625	0.283927	59272/183/207/1906/1907/1956/2149	7
GO:0050853	B cell receptor signaling pathway	7/1174	53/17913	0.0565401	0.322625	0.283927	25/596/975/115352/27086/4332/861	7
GO:0071230	cellular response to amino acid stimulus	8/1174	64/17913	0.0567715	0.323262	0.284488	10458/824/1307/1788/1956/84861/57521/83667	8
GO:1905710	positive regulation of membrane permeability	8/1174	64/17913	0.0567715	0.323262	0.284488	596/90427/2932/23593/6687/7161/7529/10971	8
GO:0009636	response to toxic substance	42/1174	499/17913	0.057177	0.324886	0.285917	25/60/113/117/130/210/55937/468/596/824/1139/1140/1371/1410/1665/1785/1788/1815/1906/79813/2052/8836/2950/3042/3596/23135/23095/4357/4846/4916/5076/7703/10400/5581/5914/6279/83667/9376/9963/7054/7173/57539	42
GO:0050878	regulation of body fluid levels	42/1174	499/17913	0.057177	0.324886	0.285917	60/108/113/115/239/308/832/634/1128/780/8527/1608/1793/57572/23348/84062/1906/30845/2149/9002/2152/2312/2626/140628/2627/2767/2778/29841/3020/8352/388697/8997/9612/4846/10630/5575/5581/5800/6469/84283/7414/51043	42
GO:0055001	muscle cell development	16/1174	159/17913	0.0576078	0.326989	0.287768	88/183/596/652/9254/1140/9150/8291/1906/80206/2626/9759/3792/4015/84033/6444	16
GO:0060021	roof of mouth development	10/1174	87/17913	0.057971	0.328386	0.288997	60529/2304/80144/2562/55003/63976/6469/10194/11023/7474	10
GO:0006090	pyruvate metabolic process	15/1174	147/17913	0.0585021	0.328386	0.288997	134526/863/2103/2584/2819/9759/3630/10873/9631/4927/4928/5209/5213/5214/51341	15
GO:0032869	cellular response to insulin stimulus	19/1174	197/17913	0.0587996	0.328386	0.288997	183/207/208/55198/535/10458/11132/634/29904/2549/2950/3480/3481/3630/133060/5786/30837/6720/51043	19
GO:0090150	establishment of protein localization to membrane	26/1174	287/17913	0.0588646	0.328386	0.288997	2181/208/596/90427/1956/23163/2803/23426/3320/23499/5824/5913/6139/6122/6208/6209/6227/6616/6711/6728/9344/26519/7161/55737/7529/10971	26
GO:0006732	coenzyme metabolic process	32/1174	366/17913	0.0589201	0.328386	0.288997	134526/11332/2181/863/8694/79071/2103/2584/2819/9563/9759/3630/8514/344967/55034/4524/64802/23057/9631/4927/4928/54956/5091/10400/5209/5213/5214/5226/9963/8034/79178/51341	32
GO:0019883	antigen processing and presentation of endogenous antigen	3/1174	14/17913	0.0593861	0.328386	0.288997	567/6890/6891	3
GO:0021781	glial cell fate commitment	3/1174	14/17913	0.0593861	0.328386	0.288997	3084/5080/30812	3
GO:0036295	cellular response to increased oxygen levels	3/1174	14/17913	0.0593861	0.328386	0.288997	10533/355/147007	3
GO:0042249	establishment of planar polarity of embryonic epithelium	3/1174	14/17913	0.0593861	0.328386	0.288997	5754/57216/7474	3
GO:0048712	negative regulation of astrocyte differentiation	3/1174	14/17913	0.0593861	0.328386	0.288997	1600/7101/4916	3
GO:0051547	regulation of keratinocyte migration	3/1174	14/17913	0.0593861	0.328386	0.288997	83481/2252/9448	3
GO:0051775	response to redox state	3/1174	14/17913	0.0593861	0.328386	0.288997	406/6262/22933	3
GO:0060026	convergent extension	3/1174	14/17913	0.0593861	0.328386	0.288997	5754/57216/7474	3
GO:0071361	cellular response to ethanol	3/1174	14/17913	0.0593861	0.328386	0.288997	113/1788/5581	3
GO:0072216	positive regulation of metanephros development	3/1174	14/17913	0.0593861	0.328386	0.288997	5076/7849/5979	3
GO:0072498	embryonic skeletal joint development	3/1174	14/17913	0.0593861	0.328386	0.288997	652/3373/3549	3
GO:0099509	regulation of presynaptic cytosolic calcium ion concentration	3/1174	14/17913	0.0593861	0.328386	0.288997	491/776/783	3
GO:0099632	protein transport within plasma membrane	3/1174	14/17913	0.0593861	0.328386	0.288997	23426/6616/55737	3
GO:0099637	neurotransmitter receptor transport	3/1174	14/17913	0.0593861	0.328386	0.288997	23426/6616/55737	3
GO:1902570	protein localization to nucleolus	3/1174	14/17913	0.0593861	0.328386	0.288997	54984/25885/7015	3
GO:0006890	retrograde vesicle-mediated transport, Golgi to ER	9/1174	76/17913	0.0598907	0.328386	0.288997	91949/8729/81930/9493/26153/3831/11079/9554/11070	9
GO:0006893	Golgi to plasma membrane transport	6/1174	43/17913	0.0599333	0.328386	0.288997	2181/1785/23163/2803/23499/6711	6
GO:0008089	anterograde axonal transport	6/1174	43/17913	0.0599333	0.328386	0.288997	10947/127829/84062/23095/6687/7014	6
GO:0010761	fibroblast migration	6/1174	43/17913	0.0599333	0.328386	0.288997	207/55198/23603/5581/55920/7145	6
GO:0035094	response to nicotine	6/1174	43/17913	0.0599333	0.328386	0.288997	596/1139/1140/1906/3596/7054	6
GO:0060443	mammary gland morphogenesis	6/1174	43/17913	0.0599333	0.328386	0.288997	652/390259/780/1969/5727/7474	6
GO:0071364	cellular response to epidermal growth factor stimulus	6/1174	43/17913	0.0599333	0.328386	0.288997	207/10458/56940/1956/2950/5076	6
GO:0099518	vesicle cytoskeletal trafficking	6/1174	43/17913	0.0599333	0.328386	0.288997	10947/84062/79443/23095/9493/10125	6
GO:1904407	positive regulation of nitric oxide metabolic process	6/1174	43/17913	0.0599333	0.328386	0.288997	183/207/1785/1906/3320/4088	6
GO:0007617	mating behavior	4/1174	23/17913	0.059983	0.328386	0.288997	9759/4543/7054/55585	4
GO:0051151	negative regulation of smooth muscle cell differentiation	4/1174	23/17913	0.059983	0.328386	0.288997	4204/93166/348093/6469	4
GO:0051882	mitochondrial depolarization	4/1174	23/17913	0.059983	0.328386	0.288997	25/239/596/706	4
GO:0072215	regulation of metanephros development	4/1174	23/17913	0.059983	0.328386	0.288997	652/5076/7849/5979	4
GO:0086012	membrane depolarization during cardiac muscle cell action potential	4/1174	23/17913	0.059983	0.328386	0.288997	776/783/55800/6330	4
GO:1904861	excitatory synapse assembly	4/1174	23/17913	0.059983	0.328386	0.288997	27020/4916/5789/7474	4
GO:0016052	carbohydrate catabolic process	18/1174	185/17913	0.0603021	0.329464	0.289946	863/2103/2524/2582/2584/2819/9759/3630/4041/55586/9631/4927/4928/5209/5213/5214/5836/51341	18
GO:0048839	inner ear development	18/1174	185/17913	0.0603021	0.329464	0.289946	650/652/64072/2103/2562/3784/9132/4916/133060/5076/7849/5754/4919/6469/80736/124590/57216/7474	18
GO:0046879	hormone secretion	27/1174	301/17913	0.0606918	0.331258	0.291525	183/406/9024/776/777/9254/11132/1906/1956/131177/2778/3382/3630/8997/3814/9448/7849/415116/5581/5799/9501/80736/6616/6720/9066/6934/55585	27
GO:0001666	response to hypoxia	31/1174	354/17913	0.0611733	0.332225	0.292376	207/210/571/596/650/824/863/1139/1387/1410/6387/7852/1788/1906/2627/8994/4204/4524/9124/5581/5696/5698/5710/6095/25950/6262/22933/4088/7015/7054/10869	31
GO:0035924	cellular response to vascular endothelial growth factor stimulus	8/1174	65/17913	0.0611962	0.332225	0.292376	207/2324/2549/1432/25865/11156/6091/64094	8
GO:0048864	stem cell development	8/1174	65/17913	0.0611962	0.332225	0.292376	652/23603/1906/2335/3084/5979/6469/30812	8
GO:0071300	cellular response to retinoic acid	8/1174	65/17913	0.0611962	0.332225	0.292376	4058/4916/5076/5754/5914/5979/22938/7474	8
GO:0019226	transmission of nerve impulse	7/1174	54/17913	0.0614567	0.332225	0.292376	183/8506/58524/2898/3736/4916/1901	7
GO:0034341	response to interferon-gamma	17/1174	173/17913	0.0617382	0.332225	0.292376	567/816/960/961/1612/1906/51466/2317/3120/10410/3459/3662/133060/8554/7726/81603/7474	17
GO:0051897	positive regulation of protein kinase B signaling	17/1174	173/17913	0.0617382	0.332225	0.292376	6376/1956/2152/9965/2248/2249/2252/2264/10818/2549/3320/3481/3630/3084/5795/5979/6934	17
GO:0044264	cellular polysaccharide metabolic process	10/1174	88/17913	0.0617472	0.332225	0.292376	207/208/2103/89792/2932/3481/3630/3340/5836/83931	10
GO:0010039	response to iron ion	5/1174	33/17913	0.0617922	0.332225	0.292376	48/210/567/596/1371	5
GO:0016242	negative regulation of macroautophagy	5/1174	33/17913	0.0617922	0.332225	0.292376	207/26073/9554/140775/57602	5
GO:0042554	superoxide anion generation	5/1174	33/17913	0.0617922	0.332225	0.292376	183/239/1906/1956/2950	5
GO:0048665	neuron fate specification	5/1174	33/17913	0.0617922	0.332225	0.292376	58524/54738/23040/4916/5080	5
GO:1902100	negative regulation of metaphase/anaphase transition of cell cycle	5/1174	33/17913	0.0617922	0.332225	0.292376	348654/3550/84861/8379/84101	5
GO:1902742	apoptotic process involved in development	5/1174	33/17913	0.0617922	0.332225	0.292376	1410/2249/5076/7849/6092	5
GO:1905819	negative regulation of chromosome separation	5/1174	33/17913	0.0617922	0.332225	0.292376	348654/3550/84861/8379/84101	5
GO:0051701	interaction with host	20/1174	211/17913	0.0619411	0.332695	0.292789	59272/10533/975/7852/6993/1956/1969/50848/3373/10410/4340/4916/5091/4088/8724/80145/10107/7726/22954/81603	20
GO:0007018	microtubule-based movement	21/1174	224/17913	0.0624535	0.335113	0.294918	10947/320/127829/93233/667/84062/1781/79443/9742/81930/23095/9493/26153/3831/5195/10125/6687/7014/3842/57539/144406	21
GO:0001841	neural tube formation	11/1174	100/17913	0.062693	0.335295	0.295077	25/8289/652/9355/4524/5076/5727/5754/5914/57216/7474	11
GO:0002495	antigen processing and presentation of peptide antigen via MHC class II	11/1174	100/17913	0.062693	0.335295	0.295077	10053/832/10540/1785/1781/3108/3120/81930/9493/26153/3831	11
GO:0003158	endothelium development	13/1174	124/17913	0.0627635	0.335295	0.295077	239/652/634/7852/50848/27086/23135/3084/10630/25865/1901/64321/55273	13
GO:0042177	negative regulation of protein catabolic process	13/1174	124/17913	0.0627635	0.335295	0.295077	210/8291/1956/3630/3084/6469/22933/4088/8724/56658/10869/7874/55737	13
GO:0071453	cellular response to oxygen levels	22/1174	237/17913	0.0627979	0.335295	0.295077	207/468/10533/571/596/1387/1788/1906/29904/355/2627/8994/5581/5696/5698/5710/6095/25950/22933/7015/147007/10869	22
GO:0003018	vascular process in circulatory system	16/1174	161/17913	0.0630775	0.336455	0.296098	59272/59/183/207/239/634/1906/1907/1956/2149/3630/3792/4846/11156/5795/57539	16
GO:0001701	in utero embryonic development	30/1174	342/17913	0.0635143	0.33845	0.297854	207/29123/320/338/650/675/729/824/4848/1906/1956/2016/2627/3054/64711/3481/3549/4154/4695/4846/7703/10400/5727/27173/4088/64321/30812/338596/7075/55273	30
GO:0002064	epithelial cell development	19/1174	199/17913	0.0637378	0.339306	0.298608	59/406/64919/652/7852/1969/50848/2317/122786/10818/2932/3549/9863/579/5080/5914/30812/84283/7474	19
GO:0045685	regulation of glial cell differentiation	9/1174	77/17913	0.0640653	0.340378	0.299551	443/650/7852/1600/7101/4916/6469/85414/7161	9
GO:0097061	dendritic spine organization	9/1174	77/17913	0.0640653	0.340378	0.299551	10458/816/1139/29904/3480/3630/8997/85461/55737	9
GO:0007269	neurotransmitter secretion	15/1174	149/17913	0.0642805	0.340851	0.299967	320/774/776/783/1103/84062/2572/2914/2932/23396/25953/5799/22895/6616/9066	15
GO:0051092	positive regulation of NF-kappaB transcription factor activity	15/1174	149/17913	0.0642805	0.340851	0.299967	183/9181/84433/6376/10211/3630/64127/25865/4919/6279/83696/22954/81603/7474/51341	15
GO:0099003	vesicle-mediated transport in synapse	17/1174	174/17913	0.0644476	0.341402	0.300451	60/10947/320/114781/776/783/1785/1815/84062/2580/23426/2932/23396/6455/6616/9066/55737	17
GO:0009953	dorsal/ventral pattern formation	10/1174	89/17913	0.0656788	0.346476	0.304917	652/658/58524/1906/9355/5080/5081/5727/6469/221833	10
GO:0030071	regulation of mitotic metaphase/anaphase transition	6/1174	44/17913	0.0657264	0.346476	0.304917	246184/348654/3550/84861/8379/84101	6
GO:0030850	prostate gland development	6/1174	44/17913	0.0657264	0.346476	0.304917	652/10818/5727/5914/6469/7474	6
GO:0032459	regulation of protein oligomerization	6/1174	44/17913	0.0657264	0.346476	0.304917	638/90427/1410/3630/5195/55737	6
GO:0051205	protein insertion into membrane	6/1174	44/17913	0.0657264	0.346476	0.304917	596/90427/1956/7161/7529/10971	6
GO:0007188	adenylate cyclase-modulating G protein-coupled receptor signaling pathway	16/1174	162/17913	0.0659403	0.347182	0.305538	108/113/115/79924/776/1815/1906/2550/2778/2914/4158/4543/165140/10267/1901/7253	16
GO:0035296	regulation of tube diameter	13/1174	125/17913	0.0660533	0.347182	0.305538	59272/59/183/207/239/1906/1907/1956/2149/3630/3792/4846/57539	13
GO:0097746	regulation of blood vessel diameter	13/1174	125/17913	0.0660533	0.347182	0.305538	59272/59/183/207/239/1906/1907/1956/2149/3630/3792/4846/57539	13
GO:0002504	antigen processing and presentation of peptide or polysaccharide antigen via MHC class II	11/1174	101/17913	0.0663953	0.347637	0.305939	10053/832/10540/1785/1781/3108/3120/81930/9493/26153/3831	11
GO:0035335	peptidyl-tyrosine dephosphorylation	11/1174	101/17913	0.0663953	0.347637	0.305939	338599/56940/1849/1850/11156/5786/5789/5795/5799/5800/85464	11
GO:0010906	regulation of glucose metabolic process	12/1174	113/17913	0.0664619	0.347637	0.305939	207/208/2103/2932/3481/3487/3630/10296/10499/6095/83667/85414	12
GO:1903825	organic acid transmembrane transport	12/1174	113/17913	0.0664619	0.347637	0.305939	183/207/208/55144/80131/10630/57084/9963/8501/348932/340024/8140	12
GO:1905039	carboxylic acid transmembrane transport	12/1174	113/17913	0.0664619	0.347637	0.305939	183/207/208/55144/80131/10630/57084/9963/8501/348932/340024/8140	12
GO:0002066	columnar/cuboidal epithelial cell development	7/1174	55/17913	0.0666266	0.348161	0.3064	406/652/2932/579/5080/5914/7474	7
GO:0099643	signal release from synapse	15/1174	150/17913	0.0673089	0.350241	0.308231	320/774/776/783/1103/84062/2572/2914/2932/23396/25953/5799/22895/6616/9066	15
GO:0007596	blood coagulation	29/1174	331/17913	0.0679642	0.350241	0.308231	60/239/308/832/634/8527/1608/1793/57572/23348/84062/1906/30845/2149/9002/2152/2626/140628/2627/2767/2778/3020/8352/4846/10630/5575/5581/6469/7414	29
GO:0048002	antigen processing and presentation of peptide antigen	18/1174	188/17913	0.0682259	0.350241	0.308231	10053/567/832/10540/1785/1781/3108/3120/81930/9493/26153/3831/5696/5698/5710/9554/6890/6891	18
GO:0000132	establishment of mitotic spindle orientation	4/1174	24/17913	0.0683966	0.350241	0.308231	9181/6993/54820/5080	4
GO:0010640	regulation of platelet-derived growth factor receptor signaling pathway	4/1174	24/17913	0.0683966	0.350241	0.308231	2152/4015/65009/5795	4
GO:0010971	positive regulation of G2/M transition of mitotic cell cycle	4/1174	24/17913	0.0683966	0.350241	0.308231	23476/4204/5087/55920	4
GO:0021904	dorsal/ventral neural tube patterning	4/1174	24/17913	0.0683966	0.350241	0.308231	652/5081/5727/6469	4
GO:0030325	adrenal gland development	4/1174	24/17913	0.0683966	0.350241	0.308231	5087/6299/4088/706	4
GO:0033081	regulation of T cell differentiation in thymus	4/1174	24/17913	0.0683966	0.350241	0.308231	652/3549/10125/6469	4
GO:0046639	negative regulation of alpha-beta T cell differentiation	4/1174	24/17913	0.0683966	0.350241	0.308231	3549/861/6469/51043	4
GO:0060571	morphogenesis of an epithelial fold	4/1174	24/17913	0.0683966	0.350241	0.308231	652/1956/6469/7474	4
GO:0090103	cochlea morphogenesis	4/1174	24/17913	0.0683966	0.350241	0.308231	5076/5754/57216/7474	4
GO:1902914	regulation of protein polyubiquitination	4/1174	24/17913	0.0683966	0.350241	0.308231	8291/64127/23328/54765	4
GO:0008589	regulation of smoothened signaling pathway	9/1174	78/17913	0.0684196	0.350241	0.308231	1387/9231/9742/3549/1954/5447/5727/6095/6469	9
GO:0010827	regulation of glucose transmembrane transport	9/1174	78/17913	0.0684196	0.350241	0.308231	207/208/55198/11132/1906/9965/3630/1432/7015	9
GO:0033143	regulation of intracellular steroid hormone receptor signaling pathway	9/1174	78/17913	0.0684196	0.350241	0.308231	406/4848/1408/1601/8928/27086/9612/861/51341	9
GO:0034308	primary alcohol metabolic process	9/1174	78/17913	0.0684196	0.350241	0.308231	130/221/222/650/8912/8694/51573/2819/6818	9
GO:0051279	regulation of release of sequestered calcium ion into cytosol	9/1174	78/17913	0.0684196	0.350241	0.308231	25/6376/2149/9002/3596/57338/84502/5581/6262	9
GO:0030879	mammary gland development	14/1174	138/17913	0.0685028	0.350241	0.308231	207/208/652/675/390259/780/1969/8997/9612/3084/5727/6091/7474/51043	14
GO:0007212	dopamine receptor signaling pathway	5/1174	34/17913	0.0687117	0.350241	0.308231	1815/84062/2932/6818/55737	5
GO:0010464	regulation of mesenchymal cell proliferation	5/1174	34/17913	0.0687117	0.350241	0.308231	652/3549/4041/6469/7474	5
GO:0032148	activation of protein kinase B activity	5/1174	34/17913	0.0687117	0.350241	0.308231	207/3630/3084/4916/7474	5
GO:0033363	secretory granule organization	5/1174	34/17913	0.0687117	0.350241	0.308231	84062/2149/9002/1130/5552	5
GO:0048536	spleen development	5/1174	34/17913	0.0687117	0.350241	0.308231	25/596/159296/579/5087	5
GO:0060428	lung epithelium development	5/1174	34/17913	0.0687117	0.350241	0.308231	652/2252/2627/3596/6469	5
GO:1901030	positive regulation of mitochondrial outer membrane permeabilization involved in apoptotic signaling pathway	5/1174	34/17913	0.0687117	0.350241	0.308231	596/2932/7161/7529/10971	5
GO:0007623	circadian rhythm	19/1174	201/17913	0.0689539	0.351145	0.309026	406/468/10533/114781/1408/1815/1956/2767/2932/10499/594857/4916/23239/6095/6720/7054/9099/7874/463	19
GO:0007272	ensheathment of neurons	13/1174	126/17913	0.0694548	0.352245	0.309994	207/208/9639/443/8506/7852/50846/2817/3792/3084/4916/5914/22933	13
GO:0008366	axon ensheathment	13/1174	126/17913	0.0694548	0.352245	0.309994	207/208/9639/443/8506/7852/50846/2817/3792/3084/4916/5914/22933	13
GO:0030901	midbrain development	10/1174	90/17913	0.0697672	0.352245	0.309994	60/56751/9231/9118/401/6469/22933/64426/7474/10971	10
GO:0035710	CD4-positive, alpha-beta T cell activation	10/1174	90/17913	0.0697672	0.352245	0.309994	10538/975/27086/246778/3662/159296/5914/6095/861/51043	10
GO:0051196	regulation of coenzyme metabolic process	10/1174	90/17913	0.0697672	0.352245	0.309994	863/2103/2819/9759/3630/9631/4927/4928/5209/51341	10
GO:0042752	regulation of circadian rhythm	12/1174	114/17913	0.0700741	0.352245	0.309994	406/10533/1408/1815/2767/2932/594857/23239/6095/9099/7874/463	12
GO:0021510	spinal cord development	11/1174	102/17913	0.0702361	0.352245	0.309994	207/1600/58524/4357/5080/5081/401/5727/6092/6469/6666	11
GO:2001236	regulation of extrinsic apoptotic signaling pathway	15/1174	151/17913	0.070431	0.352245	0.309994	183/207/9181/596/652/658/6376/355/2950/85450/4846/5979/6934/7015/64114	15
GO:0061180	mammary gland epithelium development	8/1174	67/17913	0.0706769	0.352245	0.309994	207/208/675/780/1969/5727/6091/7474	8
GO:0001946	lymphangiogenesis	3/1174	15/17913	0.0707361	0.352245	0.309994	1969/2324/10630	3
GO:0007039	protein catabolic process in the vacuole	3/1174	15/17913	0.0707361	0.352245	0.309994	975/147007/55737	3
GO:0016180	snRNA processing	3/1174	15/17913	0.0707361	0.352245	0.309994	26173/65123/55656	3
GO:0030852	regulation of granulocyte differentiation	3/1174	15/17913	0.0707361	0.352245	0.309994	634/5914/861	3
GO:0032736	positive regulation of interleukin-13 production	3/1174	15/17913	0.0707361	0.352245	0.309994	55540/3662/5914	3
GO:0033689	negative regulation of osteoblast proliferation	3/1174	15/17913	0.0707361	0.352245	0.309994	596/5364/4088	3
GO:0034310	primary alcohol catabolic process	3/1174	15/17913	0.0707361	0.352245	0.309994	221/222/6818	3
GO:0042074	cell migration involved in gastrulation	3/1174	15/17913	0.0707361	0.352245	0.309994	1954/64321/7474	3
GO:0042921	glucocorticoid receptor signaling pathway	3/1174	15/17913	0.0707361	0.352245	0.309994	8289/406/1408	3
GO:0045475	locomotor rhythm	3/1174	15/17913	0.0707361	0.352245	0.309994	10499/9099/463	3
GO:0090192	regulation of glomerulus development	3/1174	15/17913	0.0707361	0.352245	0.309994	652/5076/5979	3
GO:1901741	positive regulation of myoblast fusion	3/1174	15/17913	0.0707361	0.352245	0.309994	824/10211/1432	3
GO:1902187	negative regulation of viral release from host cell	3/1174	15/17913	0.0707361	0.352245	0.309994	7726/22954/81603	3
GO:1903358	regulation of Golgi organization	3/1174	15/17913	0.0707361	0.352245	0.309994	1785/30845/9712	3
GO:1905276	regulation of epithelial tube formation	3/1174	15/17913	0.0707361	0.352245	0.309994	5754/57216/7474	3
GO:0015849	organic acid transport	26/1174	293/17913	0.07154	0.355097	0.312504	10257/59272/2181/183/207/208/320/634/1815/1906/55144/80131/10499/10630/50640/57084/9356/9963/116369/8501/348932/340024/57709/8140/6616/10809	26
GO:0046942	carboxylic acid transport	26/1174	293/17913	0.07154	0.355097	0.312504	10257/59272/2181/183/207/208/320/634/1815/1906/55144/80131/10499/10630/50640/57084/9356/9963/116369/8501/348932/340024/57709/8140/6616/10809	26
GO:0007605	sensory perception of sound	14/1174	139/17913	0.0718128	0.355097	0.312504	491/56751/776/64072/1285/2562/3784/9132/89797/56914/4919/7054/26519/124590	14
GO:0005978	glycogen biosynthetic process	6/1174	45/17913	0.071835	0.355097	0.312504	207/208/2103/2932/3481/3630	6
GO:0009250	glucan biosynthetic process	6/1174	45/17913	0.071835	0.355097	0.312504	207/208/2103/2932/3481/3630	6
GO:0014014	negative regulation of gliogenesis	6/1174	45/17913	0.071835	0.355097	0.312504	1600/7101/4916/22933/7015/706	6
GO:0035987	endodermal cell differentiation	6/1174	45/17913	0.071835	0.355097	0.312504	1284/1289/2335/2627/3914/64321	6
GO:0060412	ventricular septum morphogenesis	6/1174	45/17913	0.071835	0.355097	0.312504	652/4846/6091/6092/57216/7474	6
GO:0110053	regulation of actin filament organization	21/1174	228/17913	0.0723394	0.357263	0.31441	25/88/653857/116985/9639/55160/961/6376/6387/51466/80206/57482/22998/5581/1901/4088/84501/6710/6711/4070/23671	21
GO:0042180	cellular ketone metabolic process	22/1174	241/17913	0.0724199	0.357333	0.314472	207/208/55198/650/8912/634/54905/9965/2264/2819/169355/3630/2531/407053/9612/25953/5581/5696/5698/5710/85414/6720	22
GO:0001708	cell fate specification	9/1174	79/17913	0.0729546	0.359058	0.31599	58524/54738/23040/4916/5076/5080/5727/6469/64321	9
GO:0006476	protein deacetylation	9/1174	79/17913	0.0729546	0.359058	0.31599	9759/138151/25865/22933/56848/200734/6720/64426/51043	9
GO:0031333	negative regulation of protein complex assembly	13/1174	127/17913	0.0729691	0.359058	0.31599	9181/1410/51339/80206/2932/3630/57482/5195/22933/6710/6711/6904/55737	13
GO:0060333	interferon-gamma-mediated signaling pathway	10/1174	91/17913	0.0740131	0.363864	0.32022	567/816/960/3120/3459/3662/133060/8554/7726/81603	10
GO:1901990	regulation of mitotic cell cycle phase transition	36/1174	428/17913	0.0741614	0.363869	0.320224	207/51433/51434/596/23476/7832/246184/11190/4848/8738/51339/10540/1781/1956/1112/348654/3320/3373/3550/84861/8379/4204/138151/54820/5087/54984/5696/5698/5710/55920/57521/22933/9344/7015/203068/84101	36
GO:0006606	protein import into nucleus	11/1174	103/17913	0.0742164	0.363869	0.320224	183/207/55198/406/652/1432/5514/84268/6469/4088/3842	11
GO:0099565	chemical synaptic transmission, postsynaptic	11/1174	103/17913	0.0742164	0.363869	0.320224	207/10458/1139/1140/1145/1815/2562/2898/2932/4204/6455	11
GO:0045766	positive regulation of angiogenesis	19/1174	203/17913	0.0744527	0.364697	0.320952	25/79924/729/1139/6376/7852/2152/2549/2626/2627/3373/4846/7101/25865/861/23328/64094/7015/7474	19
GO:0016358	dendrite development	20/1174	216/17913	0.0748033	0.365953	0.322058	10458/816/1139/1600/9231/84062/6993/29904/10160/23426/2932/8997/85442/4204/7101/5789/473/8831/9344/23043	20
GO:0007204	positive regulation of cytosolic calcium ion concentration	23/1174	255/17913	0.0748448	0.365953	0.322058	25/117/183/596/776/783/6376/1906/1907/2149/9002/3596/57338/84502/3814/27020/5581/22821/6262/1901/11346/4308/55503	23
GO:1904064	positive regulation of cation transmembrane transport	14/1174	140/17913	0.0752259	0.367484	0.323405	25/88/183/783/6376/1785/1815/30845/2149/9002/3596/3736/3784/6262	14
GO:0002088	lens development in camera-type eye	8/1174	68/17913	0.0757346	0.368031	0.323887	652/1410/1969/10818/4916/5080/4088/7474	8
GO:0072091	regulation of stem cell proliferation	8/1174	68/17913	0.0757346	0.368031	0.323887	6376/4054/7101/5080/6469/64321/7015/11023	8
GO:0010762	regulation of fibroblast migration	5/1174	35/17913	0.0760411	0.368031	0.323887	207/55198/23603/5581/55920	5
GO:0021587	cerebellum morphogenesis	5/1174	35/17913	0.0760411	0.368031	0.323887	25/1600/85442/6095/388610	5
GO:0033048	negative regulation of mitotic sister chromatid segregation	5/1174	35/17913	0.0760411	0.368031	0.323887	348654/3550/84861/8379/84101	5
GO:0042092	type 2 immune response	5/1174	35/17913	0.0760411	0.368031	0.323887	10538/975/163486/64127/5914	5
GO:0050775	positive regulation of dendrite morphogenesis	5/1174	35/17913	0.0760411	0.368031	0.323887	10458/816/29904/8997/5789	5
GO:0061077	chaperone-mediated protein folding	5/1174	35/17913	0.0760411	0.368031	0.323887	2289/2580/10808/9601/5824	5
GO:0007187	G protein-coupled receptor signaling pathway, coupled to cyclic nucleotide second messenger	17/1174	178/17913	0.0760894	0.368031	0.323887	108/113/115/79924/183/776/1815/1906/2550/2778/2914/4158/4543/165140/10267/1901/7253	17
GO:0007369	gastrulation	17/1174	178/17913	0.0760894	0.368031	0.323887	8289/652/1284/1289/1969/60412/2335/10818/2627/23135/3914/1954/5076/4088/64321/57216/7474	17
GO:2001235	positive regulation of apoptotic signaling pathway	17/1174	178/17913	0.0760894	0.368031	0.323887	183/596/638/90427/658/355/2932/138151/5883/5979/6279/4088/7161/56658/57539/7529/10971	17
GO:0007498	mesoderm development	13/1174	128/17913	0.0765967	0.368031	0.323887	652/1969/60412/8928/23135/9355/5076/54517/6469/4088/64321/7075/7474	13
GO:0008286	insulin receptor signaling pathway	13/1174	128/17913	0.0765967	0.368031	0.323887	183/207/208/535/10458/2549/3480/3481/3630/5786/30837/6720/51043	13
GO:0045667	regulation of osteoblast differentiation	13/1174	128/17913	0.0765967	0.368031	0.323887	650/652/658/2201/2778/9759/8994/4041/5727/9770/4088/64093/117581	13
GO:1900542	regulation of purine nucleotide metabolic process	13/1174	128/17913	0.0765967	0.368031	0.323887	863/2103/2819/9759/3630/4846/9631/4927/4928/5209/56848/706/51341	13
GO:0009132	nucleoside diphosphate metabolic process	15/1174	153/17913	0.0769595	0.368031	0.323887	84433/863/2103/2584/2819/9759/3630/136332/9631/4927/4928/5209/5213/5214/51341	15
GO:0001963	synaptic transmission, dopaminergic	4/1174	25/17913	0.0773833	0.368031	0.323887	1815/10211/25953/7054	4
GO:0003071	renal system process involved in regulation of systemic arterial blood pressure	4/1174	25/17913	0.0773833	0.368031	0.323887	183/2149/81285/5800	4
GO:0009649	entrainment of circadian clock	4/1174	25/17913	0.0773833	0.368031	0.323887	1408/2767/23239/9099	4
GO:0014829	vascular smooth muscle contraction	4/1174	25/17913	0.0773833	0.368031	0.323887	59/183/1906/1907	4
GO:0032616	interleukin-13 production	4/1174	25/17913	0.0773833	0.368031	0.323887	55540/3662/5914/56848	4
GO:0035336	long-chain fatty-acyl-CoA metabolic process	4/1174	25/17913	0.0773833	0.368031	0.323887	11332/2181/8694/79071	4
GO:0051497	negative regulation of stress fiber assembly	4/1174	25/17913	0.0773833	0.368031	0.323887	116985/1901/4070/23671	4
GO:0060561	apoptotic process involved in morphogenesis	4/1174	25/17913	0.0773833	0.368031	0.323887	1410/2249/5076/7849	4
GO:0060740	prostate gland epithelium morphogenesis	4/1174	25/17913	0.0773833	0.368031	0.323887	652/10818/6469/7474	4
GO:0095500	acetylcholine receptor signaling pathway	4/1174	25/17913	0.0773833	0.368031	0.323887	375790/1128/1139/2767	4
GO:0099068	postsynapse assembly	4/1174	25/17913	0.0773833	0.368031	0.323887	9863/4916/5789/7474	4
GO:1900739	regulation of protein insertion into mitochondrial membrane involved in apoptotic signaling pathway	4/1174	25/17913	0.0773833	0.368031	0.323887	596/7161/7529/10971	4
GO:1900740	positive regulation of protein insertion into mitochondrial membrane involved in apoptotic signaling pathway	4/1174	25/17913	0.0773833	0.368031	0.323887	596/7161/7529/10971	4
GO:1903831	signal transduction involved in cellular response to ammonium ion	4/1174	25/17913	0.0773833	0.368031	0.323887	375790/1128/1139/2767	4
GO:1903362	regulation of cellular protein catabolic process	21/1174	230/17913	0.0776605	0.368694	0.324471	207/210/9024/863/975/55743/1601/51339/55070/2932/3320/8554/5886/64285/153769/6469/22933/56658/10869/7874/55737	21
GO:0009798	axis specification	9/1174	80/17913	0.077671	0.368694	0.324471	652/10818/5080/5046/168507/201164/5727/6469/7474	9
GO:1903428	positive regulation of reactive oxygen species biosynthetic process	7/1174	57/17913	0.0777277	0.368694	0.324471	183/207/1785/1906/9759/3320/4088	7
GO:0002237	response to molecule of bacterial origin	27/1174	309/17913	0.0779027	0.3692	0.324916	25/207/210/338/567/824/10225/6376/1906/2149/27086/2950/3596/1432/4793/64127/4846/5581/5914/6279/23328/22904/22933/7054/706/57539/7474	27
GO:0009948	anterior/posterior axis specification	6/1174	46/17913	0.078258	0.369586	0.325255	652/10818/5046/201164/6469/7474	6
GO:0021517	ventral spinal cord development	6/1174	46/17913	0.078258	0.369586	0.325255	1600/58524/5080/401/5727/6469	6
GO:0070169	positive regulation of biomineral tissue development	6/1174	46/17913	0.078258	0.369586	0.325255	468/650/652/658/2201/4088	6
GO:1902099	regulation of metaphase/anaphase transition of cell cycle	6/1174	46/17913	0.078258	0.369586	0.325255	246184/348654/3550/84861/8379/84101	6
GO:0007599	hemostasis	29/1174	336/17913	0.0787031	0.371363	0.326819	60/239/308/832/634/8527/1608/1793/57572/23348/84062/1906/30845/2149/9002/2152/2626/140628/2627/2767/2778/3020/8352/4846/10630/5575/5581/6469/7414	29
GO:0035265	organ growth	17/1174	179/17913	0.0792038	0.373399	0.328611	183/207/596/9254/9150/1906/2252/2626/2627/1432/65009/5447/5914/1901/6469/7161/80014	17
GO:0051091	positive regulation of DNA-binding transcription factor activity	23/1174	257/17913	0.0799824	0.376741	0.331552	183/207/9181/84433/200186/6376/1906/10211/9759/3630/64127/25865/4919/6279/6469/4088/83696/7726/22954/81603/7474/51341/7546	23
GO:0006165	nucleoside diphosphate phosphorylation	13/1174	129/17913	0.0803383	0.377758	0.332447	863/2103/2584/2819/9759/3630/9631/4927/4928/5209/5213/5214/51341	13
GO:0030518	intracellular steroid hormone receptor signaling pathway	13/1174	129/17913	0.0803383	0.377758	0.332447	8289/406/4848/1408/1601/8928/27086/23426/9612/8554/861/6879/51341	13
GO:0050817	coagulation	29/1174	337/17913	0.0809829	0.380227	0.33462	60/239/308/832/634/8527/1608/1793/57572/23348/84062/1906/30845/2149/9002/2152/2626/140628/2627/2767/2778/3020/8352/4846/10630/5575/5581/6469/7414	29
GO:0070509	calcium ion import	8/1174	69/17913	0.0810043	0.380227	0.33462	776/8912/783/6387/8291/115352/56848/55503	8
GO:0009150	purine ribonucleotide metabolic process	41/1174	500/17913	0.0814879	0.381215	0.335489	134526/11332/2181/108/113/115/84433/863/1352/8694/79071/1969/2103/2584/168537/2819/9567/9759/3630/344967/136332/4204/55034/4626/4695/4700/4720/64802/9631/4927/4928/5209/5213/5214/6095/56848/6818/445329/6834/706/51341	41
GO:0048469	cell maturation	16/1174	167/17913	0.0815616	0.381215	0.335489	375790/596/675/6376/54738/3549/10296/4204/201164/5979/27289/22933/116369/30812/84283/51341	16
GO:0061136	regulation of proteasomal protein catabolic process	16/1174	167/17913	0.0815616	0.381215	0.335489	207/210/9024/863/55743/1601/55070/2932/8554/5886/64285/153769/6469/22933/10869/7874	16
GO:0014066	regulation of phosphatidylinositol 3-kinase signaling	12/1174	117/17913	0.0816621	0.381215	0.335489	183/634/1956/2149/2549/3630/406989/4916/8396/23396/5364/10125	12
GO:1900180	regulation of protein localization to nucleus	12/1174	117/17913	0.0816621	0.381215	0.335489	207/652/2932/3630/1432/54984/25885/83667/6469/4088/7015/81603	12
GO:0002792	negative regulation of peptide secretion	14/1174	142/17913	0.0823641	0.381215	0.335489	6376/1815/2149/131177/2335/55691/3630/8997/9448/415116/6992/64285/6720/5552	14
GO:0046889	positive regulation of lipid biosynthetic process	9/1174	81/17913	0.0825691	0.381215	0.335489	2181/207/824/3630/407053/5447/85414/56848/6720	9
GO:1902930	regulation of alcohol biosynthetic process	9/1174	81/17913	0.0825691	0.381215	0.335489	117/338/650/79071/407053/4597/5447/6713/6720	9
GO:0009914	hormone transport	27/1174	311/17913	0.0826793	0.381215	0.335489	183/406/9024/776/777/9254/11132/1906/1956/131177/2778/3382/3630/8997/3814/9448/7849/415116/5581/5799/9501/80736/6616/6720/9066/6934/55585	27
GO:0002830	positive regulation of type 2 immune response	3/1174	16/17913	0.0829755	0.381215	0.335489	975/64127/5914	3
GO:0006555	methionine metabolic process	3/1174	16/17913	0.0829755	0.381215	0.335489	4482/4524/6611	3
GO:0006590	thyroid hormone generation	3/1174	16/17913	0.0829755	0.381215	0.335489	2304/7849/7173	3
GO:0007567	parturition	3/1174	16/17913	0.0829755	0.381215	0.335489	406/1906/8997	3
GO:0009048	dosage compensation by inactivation of X chromosome	3/1174	16/17913	0.0829755	0.381215	0.335489	9425/5394/10336	3
GO:0015919	peroxisomal membrane transport	3/1174	16/17913	0.0829755	0.381215	0.335489	5195/5824/5191	3
GO:0031958	corticosteroid receptor signaling pathway	3/1174	16/17913	0.0829755	0.381215	0.335489	8289/406/1408	3
GO:0032225	regulation of synaptic transmission, dopaminergic	3/1174	16/17913	0.0829755	0.381215	0.335489	1815/10211/25953	3
GO:0043217	myelin maintenance	3/1174	16/17913	0.0829755	0.381215	0.335489	207/208/7852	3
GO:0046339	diacylglycerol metabolic process	3/1174	16/17913	0.0829755	0.381215	0.335489	747/8694/8527	3
GO:0048070	regulation of developmental pigmentation	3/1174	16/17913	0.0829755	0.381215	0.335489	596/2767/3549	3
GO:0050884	neuromuscular process controlling posture	3/1174	16/17913	0.0829755	0.381215	0.335489	8506/4204/25953	3
GO:0060572	morphogenesis of an epithelial bud	3/1174	16/17913	0.0829755	0.381215	0.335489	652/6469/7474	3
GO:0071871	response to epinephrine	3/1174	16/17913	0.0829755	0.381215	0.335489	3784/6262/22933	3
GO:0051983	regulation of chromosome segregation	10/1174	93/17913	0.0829803	0.381215	0.335489	246184/10664/348654/3550/84861/8379/55920/22933/79677/84101	10
GO:1901800	positive regulation of proteasomal protein catabolic process	10/1174	93/17913	0.0829803	0.381215	0.335489	207/863/55743/1601/55070/2932/8554/5886/153769/22933	10
GO:1904018	positive regulation of vasculature development	21/1174	232/17913	0.083238	0.381297	0.335561	25/79924/729/634/1139/6376/7852/2152/2549/2626/2627/3373/4846/7101/25865/861/23328/64094/7015/55273/7474	21
GO:0042093	T-helper cell differentiation	7/1174	58/17913	0.0836584	0.381297	0.335561	10538/27086/246778/3662/5914/6095/51043	7
GO:0042490	mechanoreceptor differentiation	7/1174	58/17913	0.0836584	0.381297	0.335561	652/64072/2562/4916/80736/124590/57216	7
GO:0000578	embryonic axis specification	5/1174	36/17913	0.083775	0.381297	0.335561	10818/5046/201164/5727/7474	5
GO:0008038	neuron recognition	5/1174	36/17913	0.083775	0.381297	0.335561	7852/1954/50863/6091/6092	5
GO:0009187	cyclic nucleotide metabolic process	5/1174	36/17913	0.083775	0.381297	0.335561	108/113/115/1969/6095	5
GO:0033762	response to glucagon	5/1174	36/17913	0.083775	0.381297	0.335561	108/113/115/5575/6720	5
GO:0042417	dopamine metabolic process	5/1174	36/17913	0.083775	0.381297	0.335561	1815/25953/6818/7054/55737	5
GO:0043243	positive regulation of protein complex disassembly	5/1174	36/17913	0.083775	0.381297	0.335561	88/79443/3480/57482/140775	5
GO:0051293	establishment of spindle localization	5/1174	36/17913	0.083775	0.381297	0.335561	9181/6993/54820/5080/84501	5
GO:0098801	regulation of renal system process	5/1174	36/17913	0.083775	0.381297	0.335561	183/1906/2149/81285/5800	5
GO:0032640	tumor necrosis factor production	15/1174	155/17913	0.0838705	0.381409	0.335661	9181/961/1139/6376/27086/2950/23547/406989/64127/5795/5914/10125/56848/706/7474	15
GO:0051348	negative regulation of transferase activity	24/1174	272/17913	0.0848018	0.384249	0.338159	25/207/652/634/23603/84062/56940/1849/1850/1974/2932/2950/3480/85450/4041/54984/5575/5795/57521/140775/200734/6879/84101/57732	24
GO:0007091	metaphase/anaphase transition of mitotic cell cycle	6/1174	47/17913	0.0849932	0.384249	0.338159	246184/348654/3550/84861/8379/84101	6
GO:0010965	regulation of mitotic sister chromatid separation	6/1174	47/17913	0.0849932	0.384249	0.338159	246184/348654/3550/84861/8379/84101	6
GO:0048512	circadian behavior	6/1174	47/17913	0.0849932	0.384249	0.338159	114781/10499/594857/7054/9099/463	6
GO:0060042	retina morphogenesis in camera-type eye	6/1174	47/17913	0.0849932	0.384249	0.338159	348980/3549/4041/54549/30812/22882	6
GO:0061383	trabecula morphogenesis	6/1174	47/17913	0.0849932	0.384249	0.338159	2201/8928/3084/5364/1901/22904	6
GO:0070849	response to epidermal growth factor	6/1174	47/17913	0.0849932	0.384249	0.338159	207/10458/56940/1956/2950/5076	6
GO:0062013	positive regulation of small molecule metabolic process	14/1174	143/17913	0.0860901	0.387157	0.340719	117/207/208/2103/2819/3481/3630/407053/4846/5209/5447/5581/85414/6720	14
GO:0031099	regeneration	18/1174	194/17913	0.0861187	0.387157	0.340719	596/607/975/6387/8291/1956/83481/2626/2950/3549/9448/389125/4916/5081/5727/56963/706/57539	18
GO:0019882	antigen processing and presentation	20/1174	220/17913	0.0863043	0.387157	0.340719	10053/567/832/10540/1785/1781/10875/3108/3120/81930/9493/26153/3831/64127/5696/5698/5710/9554/6890/6891	20
GO:1901215	negative regulation of neuron death	19/1174	207/17913	0.0863134	0.387157	0.340719	207/468/10533/56751/596/7832/9244/6376/2149/2562/2898/2932/3596/4204/64802/6818/8831/7015/55737	19
GO:0014033	neural crest cell differentiation	8/1174	70/17913	0.0864858	0.387157	0.340719	652/23603/1906/2335/3084/5979/6469/30812	8
GO:1904427	positive regulation of calcium ion transmembrane transport	8/1174	70/17913	0.0864858	0.387157	0.340719	25/783/6376/30845/2149/9002/3596/6262	8
GO:0002053	positive regulation of mesenchymal cell proliferation	4/1174	26/17913	0.0869275	0.387157	0.340719	3549/4041/6469/7474	4
GO:0002360	T cell lineage commitment	4/1174	26/17913	0.0869275	0.387157	0.340719	10538/596/3662/6469	4
GO:0006779	porphyrin-containing compound biosynthetic process	4/1174	26/17913	0.0869275	0.387157	0.340719	210/1352/1371/706	4
GO:0033598	mammary gland epithelial cell proliferation	4/1174	26/17913	0.0869275	0.387157	0.340719	675/1969/6091/7474	4
GO:0034377	plasma lipoprotein particle assembly	4/1174	26/17913	0.0869275	0.387157	0.340719	2181/338/55937/8694	4
GO:0045992	negative regulation of embryonic development	4/1174	26/17913	0.0869275	0.387157	0.340719	652/1289/64321/7474	4
GO:0061037	negative regulation of cartilage development	4/1174	26/17913	0.0869275	0.387157	0.340719	652/1513/579/5914	4
GO:0071377	cellular response to glucagon stimulus	4/1174	26/17913	0.0869275	0.387157	0.340719	108/113/115/5575	4
GO:0072202	cell differentiation involved in metanephros development	4/1174	26/17913	0.0869275	0.387157	0.340719	652/5076/7849/6299	4
GO:0072539	T-helper 17 cell differentiation	4/1174	26/17913	0.0869275	0.387157	0.340719	10538/3662/6095/51043	4
GO:0086010	membrane depolarization during action potential	4/1174	26/17913	0.0869275	0.387157	0.340719	776/783/55800/6330	4
GO:1900027	regulation of ruffle assembly	4/1174	26/17913	0.0869275	0.387157	0.340719	23603/51466/55920/4070	4
GO:0006354	DNA-templated transcription, elongation	11/1174	106/17913	0.0869998	0.38716	0.340721	23476/905/9150/55250/2968/25885/84172/5431/6469/6829/7343	11
GO:0046470	phosphatidylcholine metabolic process	9/1174	82/17913	0.0876488	0.388452	0.341858	2181/824/1103/79888/4204/10400/50640/80736/10809	9
GO:0048814	regulation of dendrite morphogenesis	9/1174	82/17913	0.0876488	0.388452	0.341858	10458/816/29904/2932/8997/85442/7101/5789/23043	9
GO:1901992	positive regulation of mitotic cell cycle phase transition	9/1174	82/17913	0.0876488	0.388452	0.341858	207/23476/1956/3373/4204/5087/55920/57521/7015	9
GO:1901214	regulation of neuron death	27/1174	313/17913	0.0876499	0.388452	0.341858	25/207/468/10533/56751/596/7832/824/1139/9244/6376/2149/2562/2898/2914/2932/9759/3596/4204/64802/5913/6818/8831/7015/9040/55737/7474	27
GO:1902903	regulation of supramolecular fiber organization	27/1174	313/17913	0.0876499	0.388452	0.341858	25/88/653857/116985/9639/55160/9181/961/1139/1410/6376/6387/1906/51466/80206/57482/22998/4204/5581/1901/4088/84501/6710/6711/4070/6904/23671	27
GO:0007224	smoothened signaling pathway	13/1174	131/17913	0.088165	0.390094	0.343304	652/1387/85455/9231/55733/9742/3549/1954/5080/5447/5727/6095/6469	13
GO:0046939	nucleotide phosphorylation	13/1174	131/17913	0.088165	0.390094	0.343304	863/2103/2584/2819/9759/3630/9631/4927/4928/5209/5213/5214/51341	13
GO:0006479	protein methylation	16/1174	169/17913	0.0884303	0.390308	0.343492	26053/23476/7832/26038/10664/79813/2122/4204/4524/5081/63976/93166/11105/54496/22938/200424	16
GO:0008213	protein alkylation	16/1174	169/17913	0.0884303	0.390308	0.343492	26053/23476/7832/26038/10664/79813/2122/4204/4524/5081/63976/93166/11105/54496/22938/200424	16
GO:0050796	regulation of insulin secretion	16/1174	169/17913	0.0884303	0.390308	0.343492	406/9024/776/777/9254/11132/131177/3382/9448/415116/5581/9501/6616/6720/9066/6934	16
GO:0007611	learning or memory	22/1174	247/17913	0.0886585	0.390996	0.344097	183/267/8704/114781/7832/1139/1956/57338/84502/8997/4204/65009/594857/27020/8554/5575/6616/22986/8831/11346/85461/7054	22
GO:0030217	T cell differentiation	21/1174	234/17913	0.0890748	0.392511	0.34543	25/567/10538/64919/596/652/84433/9093/27086/3549/246778/3662/3707/159296/5914/10125/6095/861/6469/7704/51043	21
GO:0048511	rhythmic process	25/1174	287/17913	0.0894371	0.393786	0.346553	406/468/10533/658/114781/1387/1408/1815/1956/2767/2932/3814/10499/9612/4846/594857/4916/23239/6092/6095/6720/7054/9099/7874/463	25
GO:0033692	cellular polysaccharide biosynthetic process	7/1174	59/17913	0.0898411	0.395242	0.347834	207/208/2103/2932/3481/3630/3340	7
GO:0030111	regulation of Wnt signaling pathway	29/1174	341/17913	0.0905502	0.398038	0.350294	25/22881/406/650/1601/51339/1956/2932/3487/8994/23499/1432/5696/5698/5710/5754/5800/57674/861/6299/6469/4088/8724/64321/6934/7015/57216/55737/7474	29
GO:1901652	response to peptide	40/1174	491/17913	0.0908433	0.399001	0.351142	88/108/113/115/183/207/208/55198/9181/478/535/10458/7832/774/11132/634/1139/6387/1906/29904/2549/8836/114814/2932/2950/3480/3481/3630/1432/64127/133060/5447/5575/5786/83667/30837/6720/7054/7253/51043	40
GO:0006024	glycosaminoglycan biosynthetic process	11/1174	107/17913	0.0915429	0.400298	0.352283	375790/8704/9469/4166/29940/2817/9953/64711/3373/3340/9672	11
GO:0001662	behavioral fear response	5/1174	37/17913	0.0919068	0.400298	0.352283	596/1815/2898/4204/7101	5
GO:0001941	postsynaptic membrane organization	5/1174	37/17913	0.0919068	0.400298	0.352283	1140/9093/9863/5913/11079	5
GO:0033046	negative regulation of sister chromatid segregation	5/1174	37/17913	0.0919068	0.400298	0.352283	348654/3550/84861/8379/84101	5
GO:0048488	synaptic vesicle endocytosis	5/1174	37/17913	0.0919068	0.400298	0.352283	60/114781/2580/23396/6455	5
GO:0140238	presynaptic endocytosis	5/1174	37/17913	0.0919068	0.400298	0.352283	60/114781/2580/23396/6455	5
GO:0007622	rhythmic behavior	6/1174	48/17913	0.0920374	0.400298	0.352283	114781/10499/594857/7054/9099/463	6
GO:0061647	histone H3-K9 modification	6/1174	48/17913	0.0920374	0.400298	0.352283	200186/79813/2122/4204/63976/56848	6
GO:0071825	protein-lipid complex subunit organization	6/1174	48/17913	0.0920374	0.400298	0.352283	2181/183/338/55937/8694/56112	6
GO:0090329	regulation of DNA-dependent DNA replication	6/1174	48/17913	0.0920374	0.400298	0.352283	10533/675/5982/7014/58525/56897	6
GO:0001707	mesoderm formation	8/1174	71/17913	0.0921783	0.400298	0.352283	652/1969/60412/23135/5076/4088/64321/7474	8
GO:0005977	glycogen metabolic process	8/1174	71/17913	0.0921783	0.400298	0.352283	207/208/2103/2932/3481/3630/5836/83931	8
GO:0034637	cellular carbohydrate biosynthetic process	8/1174	71/17913	0.0921783	0.400298	0.352283	207/208/2103/2932/3481/3630/51477/3340	8
GO:0070664	negative regulation of leukocyte proliferation	8/1174	71/17913	0.0921783	0.400298	0.352283	652/9231/2950/3549/8379/4332/6469/51043	8
GO:0006140	regulation of nucleotide metabolic process	13/1174	132/17913	0.0922509	0.400298	0.352283	863/2103/2819/9759/3630/4846/9631/4927/4928/5209/56848/706/51341	13
GO:0006469	negative regulation of protein kinase activity	20/1174	222/17913	0.092467	0.400695	0.352632	25/207/652/634/23603/84062/56940/1849/1850/2950/3480/85450/4041/5575/5795/57521/140775/200734/6879/57732	20
GO:0048639	positive regulation of developmental growth	17/1174	183/17913	0.0924908	0.400695	0.352632	375790/207/596/627/9254/1002/6387/7852/1906/2335/2627/2803/3481/23499/1432/1954/4916	17
GO:0006112	energy reserve metabolic process	9/1174	83/17913	0.09291	0.401419	0.35327	207/208/2103/2778/2932/3481/3630/5836/83931	9
GO:0008625	extrinsic apoptotic signaling pathway via death domain receptors	9/1174	83/17913	0.09291	0.401419	0.35327	9181/596/658/8738/1612/355/85450/4846/64114	9
GO:0060218	hematopoietic stem cell differentiation	9/1174	83/17913	0.09291	0.401419	0.35327	25/10538/5696/5698/5710/54517/861/6938/7161	9
GO:0050678	regulation of epithelial cell proliferation	31/1174	369/17913	0.0929555	0.401419	0.35327	207/64919/650/652/675/1012/634/6387/8291/1956/83481/80004/2152/2252/2324/10818/3373/3549/442891/64127/5076/5080/25865/5727/6091/57521/6469/4088/4070/6934/7474	31
GO:0021700	developmental maturation	23/1174	262/17913	0.0938459	0.404667	0.356128	375790/596/650/675/816/6376/54738/3549/10296/4204/5076/201164/5364/473/5979/27289/1901/22933/116369/30812/84283/7474/51341	23
GO:0060402	calcium ion transport into cytosol	14/1174	145/17913	0.0938575	0.404667	0.356128	25/117/596/6376/2149/9002/3596/57338/84502/5581/22821/6262/4308/55503	14
GO:2001234	negative regulation of apoptotic signaling pathway	20/1174	223/17913	0.0956522	0.406322	0.357585	207/9181/596/627/652/960/6376/6387/355/2626/2950/3630/85450/10625/4846/7703/6934/7015/64114/22954	20
GO:0046777	protein autophosphorylation	19/1174	210/17913	0.0959755	0.406322	0.357585	25/207/816/1455/1612/780/29904/1956/2264/2324/131890/2932/3480/3630/85366/25865/9770/9344/23043	19
GO:0007213	G protein-coupled acetylcholine receptor signaling pathway	3/1174	17/17913	0.0960481	0.406322	0.357585	375790/1128/2767	3
GO:0010715	regulation of extracellular matrix disassembly	3/1174	17/17913	0.0960481	0.406322	0.357585	780/2264/10630	3
GO:0017085	response to insecticide	3/1174	17/17913	0.0960481	0.406322	0.357585	1371/23095/7054	3
GO:0021783	preganglionic parasympathetic fiber development	3/1174	17/17913	0.0960481	0.406322	0.357585	89797/401/91584	3
GO:0032930	positive regulation of superoxide anion generation	3/1174	17/17913	0.0960481	0.406322	0.357585	183/1956/2950	3
GO:0034629	cellular protein-containing complex localization	3/1174	17/17913	0.0960481	0.406322	0.357585	138151/55920/6444	3
GO:0035988	chondrocyte proliferation	3/1174	17/17913	0.0960481	0.406322	0.357585	658/3549/389125	3
GO:0042753	positive regulation of circadian rhythm	3/1174	17/17913	0.0960481	0.406322	0.357585	406/594857/6095	3
GO:0043651	linoleic acid metabolic process	3/1174	17/17913	0.0960481	0.406322	0.357585	239/2950/50640	3
GO:0048339	paraxial mesoderm development	3/1174	17/17913	0.0960481	0.406322	0.357585	60412/4088/7474	3
GO:0048532	anatomical structure arrangement	3/1174	17/17913	0.0960481	0.406322	0.357585	1600/5076/91584	3
GO:0060080	inhibitory postsynaptic potential	3/1174	17/17913	0.0960481	0.406322	0.357585	1815/2562/2898	3
GO:0060438	trachea development	3/1174	17/17913	0.0960481	0.406322	0.357585	652/5914/6469	3
GO:0060644	mammary gland epithelial cell differentiation	3/1174	17/17913	0.0960481	0.406322	0.357585	207/208/5727	3
GO:0061318	renal filtration cell differentiation	3/1174	17/17913	0.0960481	0.406322	0.357585	652/9863/5800	3
GO:0070131	positive regulation of mitochondrial translation	3/1174	17/17913	0.0960481	0.406322	0.357585	22868/51335/84881	3
GO:0072112	glomerular visceral epithelial cell differentiation	3/1174	17/17913	0.0960481	0.406322	0.357585	652/9863/5800	3
GO:0072673	lamellipodium morphogenesis	3/1174	17/17913	0.0960481	0.406322	0.357585	960/23603/10630	3
GO:0097320	plasma membrane tubulation	3/1174	17/17913	0.0960481	0.406322	0.357585	1785/29763/257364	3
GO:1905331	negative regulation of morphogenesis of an epithelium	3/1174	17/17913	0.0960481	0.406322	0.357585	652/4070/7474	3
GO:0006023	aminoglycan biosynthetic process	11/1174	108/17913	0.096227	0.406322	0.357585	375790/8704/9469/4166/29940/2817/9953/64711/3373/3340/9672	11
GO:0002294	CD4-positive, alpha-beta T cell differentiation involved in immune response	7/1174	60/17913	0.0962739	0.406322	0.357585	10538/27086/246778/3662/5914/6095/51043	7
GO:1902686	mitochondrial outer membrane permeabilization involved in programmed cell death	7/1174	60/17913	0.0962739	0.406322	0.357585	596/90427/2932/6687/7161/7529/10971	7
GO:1990868	response to chemokine	7/1174	60/17913	0.0962739	0.406322	0.357585	2826/6387/7852/10663/1906/4015/6091	7
GO:1990869	cellular response to chemokine	7/1174	60/17913	0.0962739	0.406322	0.357585	2826/6387/7852/10663/1906/4015/6091	7
GO:0050880	regulation of blood vessel size	13/1174	133/17913	0.0964518	0.406572	0.357805	59272/59/183/207/239/1906/1907/1956/2149/3630/3792/4846/57539	13
GO:0001958	endochondral ossification	4/1174	27/17913	0.0970108	0.406572	0.357805	652/2778/4209/5191	4
GO:0036075	replacement ossification	4/1174	27/17913	0.0970108	0.406572	0.357805	652/2778/4209/5191	4
GO:0050858	negative regulation of antigen receptor-mediated signaling pathway	4/1174	27/17913	0.0970108	0.406572	0.357805	634/56940/115352/5795	4
GO:0060512	prostate gland morphogenesis	4/1174	27/17913	0.0970108	0.406572	0.357805	652/10818/6469/7474	4
GO:1902751	positive regulation of cell cycle G2/M phase transition	4/1174	27/17913	0.0970108	0.406572	0.357805	23476/4204/5087/55920	4
GO:1905144	response to acetylcholine	4/1174	27/17913	0.0970108	0.406572	0.357805	375790/1128/1139/2767	4
GO:1905145	cellular response to acetylcholine	4/1174	27/17913	0.0970108	0.406572	0.357805	375790/1128/1139/2767	4
GO:1905208	negative regulation of cardiocyte differentiation	4/1174	27/17913	0.0970108	0.406572	0.357805	650/9150/1956/10818	4
GO:0097327	response to antineoplastic agent	10/1174	96/17913	0.097622	0.408816	0.35978	140596/503618/1906/1956/23095/5888/9356/56848/167127/57539	10
GO:0006073	cellular glucan metabolic process	8/1174	72/17913	0.0980807	0.409783	0.360631	207/208/2103/2932/3481/3630/5836/83931	8
GO:0044042	glucan metabolic process	8/1174	72/17913	0.0980807	0.409783	0.360631	207/208/2103/2932/3481/3630/5836/83931	8
GO:1902036	regulation of hematopoietic stem cell differentiation	8/1174	72/17913	0.0980807	0.409783	0.360631	25/5696/5698/5710/54517/861/6938/7161	8
GO:0042058	regulation of epidermal growth factor receptor signaling pathway	9/1174	84/17913	0.0983519	0.410598	0.361348	183/207/116985/1012/634/1956/5795/64285/57732	9
GO:0006875	cellular metal ion homeostasis	38/1174	467/17913	0.0984314	0.410612	0.361361	25/48/117/183/468/478/491/596/776/783/64072/1139/6376/6387/1815/1906/1907/2149/9002/2898/3596/57338/84502/3792/3814/27020/5581/22821/6262/6279/1901/25800/4088/11346/147007/4308/55503/7474	38
GO:0006720	isoprenoid metabolic process	12/1174	121/17913	0.0988823	0.411185	0.361864	24/375790/338/55937/1592/8694/1956/2817/4597/222236/9672/7054	12
GO:0044106	cellular amine metabolic process	12/1174	121/17913	0.0988823	0.411185	0.361864	55349/1815/51573/169355/3630/4204/25953/5696/5698/5710/6611/55737	12
GO:0043122	regulation of I-kappaB kinase/NF-kappaB signaling	20/1174	224/17913	0.098907	0.411185	0.361864	25/207/23476/124583/84433/6376/51523/1936/2149/2950/51135/64127/5581/4919/6095/56848/10342/22954/81603/7474	20
GO:0098656	anion transmembrane transport	20/1174	224/17913	0.098907	0.411185	0.361864	183/207/208/1185/1188/2562/2569/55144/80131/10630/57084/9356/9963/116369/8501/80736/348932/340024/8140/80727	20
GO:0000186	activation of MAPKK activity	6/1174	49/17913	0.0993866	0.411185	0.361864	652/1956/2149/10818/9344/23043	6
GO:0002534	cytokine production involved in inflammatory response	6/1174	49/17913	0.0993866	0.411185	0.361864	113/55198/10225/66005/1432/64127	6
GO:0044784	metaphase/anaphase transition of cell cycle	6/1174	49/17913	0.0993866	0.411185	0.361864	246184/348654/3550/84861/8379/84101	6
GO:0051306	mitotic sister chromatid separation	6/1174	49/17913	0.0993866	0.411185	0.361864	246184/348654/3550/84861/8379/84101	6
GO:0060395	SMAD protein signal transduction	6/1174	49/17913	0.0993866	0.411185	0.361864	650/652/1601/9863/4088/6711	6
GO:0090102	cochlea development	6/1174	49/17913	0.0993866	0.411185	0.361864	2562/4916/5076/5754/57216/7474	6
GO:0043123	positive regulation of I-kappaB kinase/NF-kappaB signaling	16/1174	172/17913	0.0994065	0.411185	0.361864	25/207/23476/124583/84433/6376/51523/1936/2149/51135/64127/5581/4919/10342/22954/81603	16
GO:0002209	behavioral defense response	5/1174	38/17913	0.100428	0.413194	0.363633	596/1815/2898/4204/7101	5
GO:0046329	negative regulation of JNK cascade	5/1174	38/17913	0.100428	0.413194	0.363633	207/51339/2950/2122/153769	5
GO:0050856	regulation of T cell receptor signaling pathway	5/1174	38/17913	0.100428	0.413194	0.363633	975/634/56940/25865/5795	5
GO:0051985	negative regulation of chromosome segregation	5/1174	38/17913	0.100428	0.413194	0.363633	348654/3550/84861/8379/84101	5
GO:0071604	transforming growth factor beta production	5/1174	38/17913	0.100428	0.413194	0.363633	6376/2627/3596/4054/4088	5
GO:0072583	clathrin-dependent endocytosis	5/1174	38/17913	0.100428	0.413194	0.363633	1601/1785/2580/57720/23396	5
GO:1902042	negative regulation of extrinsic apoptotic signaling pathway via death domain receptors	5/1174	38/17913	0.100428	0.413194	0.363633	9181/355/85450/4846/64114	5
GO:0022409	positive regulation of cell-cell adhesion	22/1174	251/17913	0.100718	0.413646	0.364031	207/84433/960/961/975/6376/9093/10211/10808/3481/3549/3707/55083/64127/10630/5914/10125/861/6469/7474/7704/51043	22
GO:0006865	amino acid transport	13/1174	134/17913	0.100768	0.413646	0.364031	59272/183/320/55144/80131/10630/57084/8501/348932/340024/57709/8140/6616	13
GO:0035150	regulation of tube size	13/1174	134/17913	0.100768	0.413646	0.364031	59272/59/183/207/239/1906/1907/1956/2149/3630/3792/4846/57539	13
GO:0034968	histone lysine methylation	11/1174	109/17913	0.101052	0.414497	0.36478	26053/23476/26038/79813/2122/4204/63976/93166/11105/22938/200424	11
GO:0000086	G2/M transition of mitotic cell cycle	21/1174	238/17913	0.101534	0.416158	0.366241	571/23476/9024/11190/10540/1785/1781/2103/1112/3320/4204/54820/5087/54984/8493/5696/5698/5710/55920/9344/203068	21
GO:0007093	mitotic cell cycle checkpoint	14/1174	147/17913	0.102046	0.417307	0.367252	7832/55743/4848/8738/1112/348654/3550/65123/84861/8379/5514/5546/9344/84101	14
GO:0071772	response to BMP	14/1174	147/17913	0.102046	0.417307	0.367252	25/650/652/658/2626/140628/2627/1954/5046/348093/6262/55273/222008/7474	14
GO:0071773	cellular response to BMP stimulus	14/1174	147/17913	0.102046	0.417307	0.367252	25/650/652/658/2626/140628/2627/1954/5046/348093/6262/55273/222008/7474	14
GO:0016101	diterpenoid metabolic process	10/1174	97/17913	0.102819	0.419431	0.369122	24/375790/338/55937/1592/8694/1956/2817/222236/9672	10
GO:0002287	alpha-beta T cell activation involved in immune response	7/1174	61/17913	0.102954	0.419431	0.369122	10538/27086/246778/3662/5914/6095/51043	7
GO:0002293	alpha-beta T cell differentiation involved in immune response	7/1174	61/17913	0.102954	0.419431	0.369122	10538/27086/246778/3662/5914/6095/51043	7
GO:0003170	heart valve development	7/1174	61/17913	0.102954	0.419431	0.369122	650/652/2626/140628/4846/6091/6092	7
GO:0032922	circadian regulation of gene expression	7/1174	61/17913	0.102954	0.419431	0.369122	406/468/1408/10499/6095/9099/463	7
GO:0018108	peptidyl-tyrosine phosphorylation	29/1174	346/17913	0.103532	0.421467	0.370914	25/183/9181/627/960/975/9244/780/285489/56940/1956/1969/2051/2252/2264/2324/3480/3481/3596/4058/4739/3084/4916/5581/5795/5979/4919/7075/57732	29
GO:0048704	embryonic skeletal system morphogenesis	9/1174	85/17913	0.103974	0.422946	0.372215	60529/652/2778/3373/9742/1954/7703/27173/4088	9
GO:0048332	mesoderm morphogenesis	8/1174	73/17913	0.104191	0.423513	0.372714	652/1969/60412/23135/5076/4088/64321/7474	8
GO:0019932	second-messenger-mediated signaling	30/1174	360/17913	0.104638	0.42501	0.374031	108/113/115/117/79924/183/23261/1012/7852/8527/1906/1907/1956/2778/2932/9759/3630/57338/84502/4158/10316/3084/81285/5795/10267/6262/6444/6818/55273/7253	30
GO:0008643	carbohydrate transport	14/1174	148/17913	0.106299	0.427693	0.376392	207/208/55198/11132/1906/9965/3630/1432/83667/9963/56606/85414/6523/7015	14
GO:0097191	extrinsic apoptotic signaling pathway	19/1174	213/17913	0.106301	0.427693	0.376392	183/207/9181/596/652/658/8738/6376/1612/355/2932/2950/85450/4846/5979/4088/6934/7015/64114	19
GO:0009612	response to mechanical stimulus	18/1174	200/17913	0.10681	0.427693	0.376392	183/207/7832/1185/8738/6387/7852/1906/1956/355/2626/9759/3549/3596/3736/1432/5727/6262	18
GO:0006022	aminoglycan metabolic process	15/1174	161/17913	0.106926	0.427693	0.376392	375790/207/8704/960/9469/4166/29940/89792/2817/9953/64711/3373/23553/3340/9672	15
GO:0071706	tumor necrosis factor superfamily cytokine production	15/1174	161/17913	0.106926	0.427693	0.376392	9181/961/1139/6376/27086/2950/23547/406989/64127/5795/5914/10125/56848/706/7474	15
GO:0001706	endoderm formation	6/1174	50/17913	0.107036	0.427693	0.376392	1284/1289/2335/2627/3914/64321	6
GO:0036465	synaptic vesicle recycling	6/1174	50/17913	0.107036	0.427693	0.376392	60/114781/2580/23396/6455/9066	6
GO:2000725	regulation of cardiac muscle cell differentiation	6/1174	50/17913	0.107036	0.427693	0.376392	650/652/9150/1906/10818/3084	6
GO:0007249	I-kappaB kinase/NF-kappaB signaling	22/1174	253/17913	0.107123	0.427693	0.376392	25/207/23476/124583/84433/6376/51523/1936/2149/2950/134728/51135/28511/64127/5581/4919/6095/56848/10342/22954/81603/7474	22
GO:0016339	calcium-dependent cell-cell adhesion via plasma membrane cell adhesion molecules	4/1174	28/17913	0.107613	0.427693	0.376392	421/1012/64072/1828	4
GO:0031063	regulation of histone deacetylation	4/1174	28/17913	0.107613	0.427693	0.376392	25865/56848/6720/51043	4
GO:0032232	negative regulation of actin filament bundle assembly	4/1174	28/17913	0.107613	0.427693	0.376392	116985/1901/4070/23671	4
GO:0033032	regulation of myeloid cell apoptotic process	4/1174	28/17913	0.107613	0.427693	0.376392	596/3707/10296/64127	4
GO:0040001	establishment of mitotic spindle localization	4/1174	28/17913	0.107613	0.427693	0.376392	9181/6993/54820/5080	4
GO:0048265	response to pain	4/1174	28/17913	0.107613	0.427693	0.376392	774/824/5979/706	4
GO:0048384	retinoic acid receptor signaling pathway	4/1174	28/17913	0.107613	0.427693	0.376392	1592/2104/5914/22938	4
GO:0050855	regulation of B cell receptor signaling pathway	4/1174	28/17913	0.107613	0.427693	0.376392	975/115352/27086/861	4
GO:0051294	establishment of spindle orientation	4/1174	28/17913	0.107613	0.427693	0.376392	9181/6993/54820/5080	4
GO:0070198	protein localization to chromosome, telomeric region	4/1174	28/17913	0.107613	0.427693	0.376392	675/54984/7014/7015	4
GO:0070306	lens fiber cell differentiation	4/1174	28/17913	0.107613	0.427693	0.376392	1969/10818/4916/4088	4
GO:0085029	extracellular matrix assembly	4/1174	28/17913	0.107613	0.427693	0.376392	183/3549/4015/4088	4
GO:1902745	positive regulation of lamellipodium organization	4/1174	28/17913	0.107613	0.427693	0.376392	26053/23603/1785/9759	4
GO:1902932	positive regulation of alcohol biosynthetic process	4/1174	28/17913	0.107613	0.427693	0.376392	117/407053/5447/6720	4
GO:0099175	regulation of postsynapse organization	10/1174	98/17913	0.108174	0.427693	0.376392	10458/816/29904/3630/8997/4916/5789/5913/55737/7474	10
GO:0001508	action potential	12/1174	123/17913	0.108252	0.427693	0.376392	776/783/8506/1832/2898/3736/3784/4916/9631/6262/55800/6330	12
GO:0015711	organic anion transport	35/1174	430/17913	0.10864	0.427693	0.376392	24/10257/59272/2181/183/207/208/320/10079/23632/634/1815/1906/92579/55144/80131/10499/10630/5306/50640/57084/116085/9356/9963/29957/116369/56606/8501/80736/348932/340024/57709/8140/6616/10809	35
GO:0022407	regulation of cell-cell adhesion	32/1174	389/17913	0.109149	0.427693	0.376392	25/207/239/650/652/84433/960/961/975/634/6376/6387/9231/9093/56940/10211/10808/3481/3549/3707/55083/8379/1432/64127/10630/5914/10125/861/6469/7474/7704/51043	32
GO:0017145	stem cell division	5/1174	39/17913	0.109329	0.427693	0.376392	9181/2103/64321/57216/7704	5
GO:0021575	hindbrain morphogenesis	5/1174	39/17913	0.109329	0.427693	0.376392	25/1600/85442/6095/388610	5
GO:0030049	muscle filament sliding	5/1174	39/17913	0.109329	0.427693	0.376392	88/4626/85366/7125/7135	5
GO:0030501	positive regulation of bone mineralization	5/1174	39/17913	0.109329	0.427693	0.376392	650/652/658/2201/4088	5
GO:0030890	positive regulation of B cell proliferation	5/1174	39/17913	0.109329	0.427693	0.376392	596/84433/975/115352/3596	5
GO:0031062	positive regulation of histone methylation	5/1174	39/17913	0.109329	0.427693	0.376392	26053/23476/4204/5081/22938	5
GO:0033275	actin-myosin filament sliding	5/1174	39/17913	0.109329	0.427693	0.376392	88/4626/85366/7125/7135	5
GO:0038179	neurotrophin signaling pathway	5/1174	39/17913	0.109329	0.427693	0.376392	183/627/10818/9863/4916	5
GO:0042596	fear response	5/1174	39/17913	0.109329	0.427693	0.376392	596/1815/2898/4204/7101	5
GO:0046834	lipid phosphorylation	5/1174	39/17913	0.109329	0.427693	0.376392	8527/1608/8396/23396/56848	5
GO:0048713	regulation of oligodendrocyte differentiation	5/1174	39/17913	0.109329	0.427693	0.376392	443/7852/6469/85414/7161	5
GO:2000826	regulation of heart morphogenesis	5/1174	39/17913	0.109329	0.427693	0.376392	650/652/140628/6091/6092	5
GO:0048857	neural nucleus development	7/1174	62/17913	0.109879	0.427693	0.376392	60/596/9118/401/22933/64426/10971	7
GO:0051898	negative regulation of protein kinase B signaling	7/1174	62/17913	0.109879	0.427693	0.376392	207/1969/9863/494324/23239/23035/5795	7
GO:0007549	dosage compensation	3/1174	18/17913	0.109894	0.427693	0.376392	9425/5394/10336	3
GO:0009190	cyclic nucleotide biosynthetic process	3/1174	18/17913	0.109894	0.427693	0.376392	108/113/115	3
GO:0031065	positive regulation of histone deacetylation	3/1174	18/17913	0.109894	0.427693	0.376392	25865/6720/51043	3
GO:0032011	ARF protein signal transduction	3/1174	18/17913	0.109894	0.427693	0.376392	8729/9448/23362	3
GO:0032012	regulation of ARF protein signal transduction	3/1174	18/17913	0.109894	0.427693	0.376392	8729/9448/23362	3
GO:0035994	response to muscle stretch	3/1174	18/17913	0.109894	0.427693	0.376392	1906/1432/6262	3
GO:0036303	lymph vessel morphogenesis	3/1174	18/17913	0.109894	0.427693	0.376392	1969/2324/10630	3
GO:0036342	post-anal tail morphogenesis	3/1174	18/17913	0.109894	0.427693	0.376392	1969/57216/7474	3
GO:0042026	protein refolding	3/1174	18/17913	0.109894	0.427693	0.376392	567/55466/3320	3
GO:0042789	mRNA transcription by RNA polymerase II	3/1174	18/17913	0.109894	0.427693	0.376392	468/64321/6720	3
GO:0048557	embryonic digestive tract morphogenesis	3/1174	18/17913	0.109894	0.427693	0.376392	3549/348093/6469	3
GO:0051895	negative regulation of focal adhesion assembly	3/1174	18/17913	0.109894	0.427693	0.376392	23603/56940/55920	3
GO:0052652	cyclic purine nucleotide metabolic process	3/1174	18/17913	0.109894	0.427693	0.376392	108/113/115	3
GO:0071371	cellular response to gonadotropin stimulus	3/1174	18/17913	0.109894	0.427693	0.376392	2627/7849/5447	3
GO:0072311	glomerular epithelial cell differentiation	3/1174	18/17913	0.109894	0.427693	0.376392	652/9863/5800	3
GO:0090330	regulation of platelet aggregation	3/1174	18/17913	0.109894	0.427693	0.376392	239/634/10630	3
GO:1901739	regulation of myoblast fusion	3/1174	18/17913	0.109894	0.427693	0.376392	824/10211/1432	3
GO:0060291	long-term synaptic potentiation	8/1174	74/17913	0.110509	0.429464	0.377951	25/1139/2932/3630/4204/27020/7101/6616	8
GO:0086001	cardiac muscle cell action potential	8/1174	74/17913	0.110509	0.429464	0.377951	776/783/1832/3784/9631/6262/55800/6330	8
GO:1901615	organic hydroxy compound metabolic process	40/1174	500/17913	0.110728	0.429805	0.378252	117/130/221/222/239/338/596/650/114781/8912/8694/1815/8291/79071/9965/2264/2304/2584/51573/2819/51477/3707/4204/55586/407053/57380/4597/7849/9651/25953/5447/56848/6713/6720/6818/445329/7054/7173/55737/7474	40
GO:0010038	response to metal ion	28/1174	335/17913	0.110756	0.429805	0.378252	48/113/207/210/311/468/567/596/8912/8895/1371/1788/1906/29904/1956/2521/8836/3707/3736/6262/6279/6469/29957/7015/7054/55503/706/7474	28
GO:0019722	calcium-mediated signaling	17/1174	188/17913	0.110983	0.430378	0.378755	23261/1012/7852/1906/1907/1956/2932/9759/57338/84502/10316/3084/5795/6262/6444/6818/55273	17
GO:0048872	homeostasis of number of cells	21/1174	241/17913	0.11157	0.432345	0.380486	25/207/567/596/652/84433/9093/2016/2149/3707/51621/3988/10296/1432/222236/159296/4846/9770/6208/10107/51341	21
GO:0018212	peptidyl-tyrosine modification	29/1174	349/17913	0.111873	0.433206	0.381244	25/183/9181/627/960/975/9244/780/285489/56940/1956/1969/2051/2252/2264/2324/3480/3481/3596/4058/4739/3084/4916/5581/5795/5979/4919/7075/57732	29
GO:0043434	response to peptide hormone	33/1174	404/17913	0.112542	0.435486	0.383251	88/108/113/115/183/207/208/55198/535/10458/7832/11132/634/6387/1906/29904/2549/8836/114814/2950/3480/3481/3630/133060/5447/5575/5786/83667/30837/6720/7054/7253/51043	33
GO:0032496	response to lipopolysaccharide	25/1174	295/17913	0.112684	0.43572	0.383457	25/207/210/338/824/10225/6376/1906/2149/27086/2950/3596/1432/4793/64127/4846/5581/5914/6279/23328/22904/7054/706/57539/7474	25
GO:0046330	positive regulation of JNK cascade	12/1174	124/17913	0.113126	0.437118	0.384687	1906/9965/2324/64127/10125/9770/23328/153769/9344/23043/57216/7474	12
GO:0005976	polysaccharide metabolic process	10/1174	99/17913	0.113684	0.438589	0.385982	207/208/2103/89792/2932/3481/3630/3340/5836/83931	10
GO:0008593	regulation of Notch signaling pathway	10/1174	99/17913	0.113684	0.438589	0.385982	207/79094/1387/1956/140628/64127/6091/6092/22938/51341	10
GO:0040013	negative regulation of locomotion	31/1174	377/17913	0.11375	0.438589	0.385982	207/596/23603/6376/6387/9231/55466/56940/83481/51466/2950/22998/9863/4204/406989/79812/65009/3084/5795/5800/6091/6092/6469/4070/7075/23671/7726/22954/81603/7414/7474	31
GO:0050709	negative regulation of protein secretion	13/1174	137/17913	0.114404	0.440482	0.387647	6376/1815/2149/131177/2335/55691/3630/9448/415116/6992/64285/6720/5552	13
GO:2000058	regulation of ubiquitin-dependent protein catabolic process	13/1174	137/17913	0.114404	0.440482	0.387647	207/863/55743/1601/55070/2932/8554/5886/153769/6469/22933/56658/7874	13
GO:0060348	bone development	17/1174	189/17913	0.114933	0.440715	0.387852	29123/650/652/658/2249/1112/27086/2778/3549/4015/4041/4209/1954/5191/5364/5447/5914	17
GO:0006584	catecholamine metabolic process	6/1174	51/17913	0.114979	0.440715	0.387852	1815/25953/6818/445329/7054/55737	6
GO:0009712	catechol-containing compound metabolic process	6/1174	51/17913	0.114979	0.440715	0.387852	1815/25953/6818/445329/7054/55737	6
GO:0021515	cell differentiation in spinal cord	6/1174	51/17913	0.114979	0.440715	0.387852	58524/5080/5081/401/5727/6469	6
GO:0045668	negative regulation of osteoblast differentiation	6/1174	51/17913	0.114979	0.440715	0.387852	9759/8994/4041/5727/4088/117581	6
GO:0070098	chemokine-mediated signaling pathway	6/1174	51/17913	0.114979	0.440715	0.387852	2826/6387/7852/10663/1906/6091	6
GO:0006754	ATP biosynthetic process	14/1174	150/17913	0.115118	0.440715	0.387852	863/2103/2584/2819/9759/3630/9631/4927/4928/5209/5213/5214/56848/51341	14
GO:0015698	inorganic anion transport	14/1174	150/17913	0.115118	0.440715	0.387852	468/1185/1188/1408/2562/2569/55144/80131/10316/9356/9376/116369/706/80727	14
GO:0035601	protein deacylation	9/1174	87/17913	0.115751	0.442824	0.389709	9759/138151/25865/22933/56848/200734/6720/64426/51043	9
GO:0042157	lipoprotein metabolic process	11/1174	112/17913	0.116366	0.444861	0.391502	338/80830/55937/10533/55733/10400/27315/84992/64840/51304/64429	11
GO:0006919	activation of cysteine-type endopeptidase activity involved in apoptotic process	8/1174	75/17913	0.11703	0.445875	0.392394	23786/1285/2149/2152/355/6091/6279/4088	8
GO:0021872	forebrain generation of neurons	7/1174	63/17913	0.117044	0.445875	0.392394	64919/7101/5080/6091/6092/6299/7474	7
GO:0043967	histone H4 acetylation	7/1174	63/17913	0.117044	0.445875	0.392394	26053/675/26038/3054/3662/55167/79829	7
GO:0071277	cellular response to calcium ion	7/1174	63/17913	0.117044	0.445875	0.392394	8895/1906/29904/2521/3707/29957/7474	7
GO:0090181	regulation of cholesterol metabolic process	7/1174	63/17913	0.117044	0.445875	0.392394	338/79071/407053/4597/5447/6713/6720	7
GO:0051188	cofactor biosynthetic process	26/1174	310/17913	0.117258	0.446373	0.392832	11332/2181/210/863/79094/1352/1371/79071/2103/2584/2819/9759/3630/55034/64802/23057/9631/4927/4928/54956/5209/5213/5214/8034/706/51341	26
GO:0051170	import into nucleus	12/1174	125/17913	0.118125	0.44717	0.393534	183/207/55198/406/652/50628/1432/5514/84268/6469/4088/3842	12
GO:0070585	protein localization to mitochondrion	12/1174	125/17913	0.118125	0.44717	0.393534	207/596/90427/3320/54546/6720/26519/7161/706/57602/7529/10971	12
GO:0030810	positive regulation of nucleotide biosynthetic process	5/1174	40/17913	0.118598	0.44717	0.393534	2103/2819/3630/4846/5209	5
GO:0032924	activin receptor signaling pathway	5/1174	40/17913	0.118598	0.44717	0.393534	8928/9863/6469/4088/23144	5
GO:0051281	positive regulation of release of sequestered calcium ion into cytosol	5/1174	40/17913	0.118598	0.44717	0.393534	25/6376/2149/9002/3596	5
GO:0071470	cellular response to osmotic stress	5/1174	40/17913	0.118598	0.44717	0.393534	9181/8291/55144/80131/706	5
GO:1900373	positive regulation of purine nucleotide biosynthetic process	5/1174	40/17913	0.118598	0.44717	0.393534	2103/2819/3630/4846/5209	5
GO:1902893	regulation of pri-miRNA transcription by RNA polymerase II	5/1174	40/17913	0.118598	0.44717	0.393534	650/652/9759/4088/7015	5
GO:0010575	positive regulation of vascular endothelial growth factor production	4/1174	29/17913	0.11871	0.44717	0.393534	468/2324/2626/6095	4
GO:0033014	tetrapyrrole biosynthetic process	4/1174	29/17913	0.11871	0.44717	0.393534	210/1352/1371/706	4
GO:0045940	positive regulation of steroid metabolic process	4/1174	29/17913	0.11871	0.44717	0.393534	183/407053/5447/6720	4
GO:0048873	homeostasis of number of cells within a tissue	4/1174	29/17913	0.11871	0.44717	0.393534	596/2149/3988/4846	4
GO:0072538	T-helper 17 type immune response	4/1174	29/17913	0.11871	0.44717	0.393534	10538/3662/6095/51043	4
GO:1903539	protein localization to postsynaptic membrane	4/1174	29/17913	0.11871	0.44717	0.393534	23426/5913/6616/55737	4
GO:2000036	regulation of stem cell population maintenance	4/1174	29/17913	0.11871	0.44717	0.393534	4848/2103/5076/7849	4
GO:0051648	vesicle localization	23/1174	270/17913	0.119108	0.44831	0.394536	10053/10947/320/9024/776/783/10540/1785/84062/60412/79443/8729/2932/23095/9493/9863/23396/10125/9554/6616/9066/10342/83696	23
GO:0031056	regulation of histone modification	13/1174	138/17913	0.119178	0.44831	0.394536	26053/23476/10664/3481/4204/4524/5081/25865/22938/56848/6720/6879/51043	13
GO:0019083	viral transcription	16/1174	177/17913	0.1195	0.449206	0.395326	905/9150/10410/9631/4927/4928/5431/6139/6122/6208/6209/6227/22938/6829/22954/81603	16
GO:0030856	regulation of epithelial cell differentiation	14/1174	151/17913	0.119685	0.449275	0.395386	55966/406/652/634/1513/29841/2932/3596/5076/5080/7849/5727/861/55273	14
GO:0032680	regulation of tumor necrosis factor production	14/1174	151/17913	0.119685	0.449275	0.395386	9181/961/1139/6376/27086/2950/23547/406989/64127/5795/5914/10125/706/7474	14
GO:0033044	regulation of chromosome organization	26/1174	311/17913	0.120412	0.451692	0.397513	26053/23476/246184/10664/5394/348654/3020/3481/3550/84861/8379/4204/4524/5081/54984/5514/25865/23381/22938/56848/6720/6879/7014/84101/7874/51043	26
GO:0010639	negative regulation of organelle organization	29/1174	352/17913	0.120629	0.452192	0.397953	207/116985/9181/10533/652/1785/5394/80206/348654/3020/3550/57482/84861/8379/54984/1901/9554/140775/56848/6710/6711/4070/6879/6904/7014/23671/146691/706/84101	29
GO:0031058	positive regulation of histone modification	9/1174	88/17913	0.121904	0.45422	0.399738	26053/23476/4204/5081/25865/22938/56848/6720/51043	9
GO:0070167	regulation of biomineral tissue development	9/1174	88/17913	0.121904	0.45422	0.399738	468/650/652/658/2201/4846/1901/4088/5552	9
GO:0098732	macromolecule deacylation	9/1174	88/17913	0.121904	0.45422	0.399738	9759/138151/25865/22933/56848/200734/6720/64426/51043	9
GO:0030216	keratinocyte differentiation	25/1174	298/17913	0.122297	0.45422	0.399738	64919/1513/1828/1832/1969/2125/2312/2317/29841/388697/54474/3850/140807/144501/3857/83895/353131/353145/448835/5080/5046/861/6705/84283/7474	25
GO:0019080	viral gene expression	17/1174	191/17913	0.123084	0.45422	0.399738	905/9150/8664/10410/9631/4927/4928/5431/6139/6122/6208/6209/6227/22938/6829/22954/81603	17
GO:0021879	forebrain neuron differentiation	6/1174	52/17913	0.12321	0.45422	0.399738	64919/5080/6091/6092/6299/7474	6
GO:0048016	inositol phosphate-mediated signaling	6/1174	52/17913	0.12321	0.45422	0.399738	23261/1906/1907/2932/10316/3084	6
GO:0051150	regulation of smooth muscle cell differentiation	6/1174	52/17913	0.12321	0.45422	0.399738	652/4204/8554/93166/348093/6469	6
GO:0097345	mitochondrial outer membrane permeabilization	6/1174	52/17913	0.12321	0.45422	0.399738	596/90427/2932/7161/7529/10971	6
GO:1905818	regulation of chromosome separation	6/1174	52/17913	0.12321	0.45422	0.399738	246184/348654/3550/84861/8379/84101	6
GO:0010565	regulation of cellular ketone metabolic process	16/1174	178/17913	0.123787	0.45422	0.399738	207/208/55198/650/634/9965/2264/3630/407053/9612/5581/5696/5698/5710/85414/6720	16
GO:0045580	regulation of T cell differentiation	13/1174	139/17913	0.124065	0.45422	0.399738	25/652/84433/3549/246778/3662/3707/5914/10125/861/6469/7704/51043	13
GO:0034767	positive regulation of ion transmembrane transport	14/1174	152/17913	0.124355	0.45422	0.399738	25/88/183/783/6376/1785/1815/30845/2149/9002/3596/3736/3784/6262	14
GO:0031060	regulation of histone methylation	7/1174	64/17913	0.124446	0.45422	0.399738	26053/23476/10664/4204/4524/5081/22938	7
GO:0046782	regulation of viral transcription	7/1174	64/17913	0.124446	0.45422	0.399738	9150/10410/5431/22938/6829/22954/81603	7
GO:2000378	negative regulation of reactive oxygen species metabolic process	7/1174	64/17913	0.124446	0.45422	0.399738	596/1410/3630/5076/22933/706/57539	7
GO:0001710	mesodermal cell fate commitment	3/1174	19/17913	0.124452	0.45422	0.399738	652/5076/64321	3
GO:0002363	alpha-beta T cell lineage commitment	3/1174	19/17913	0.124452	0.45422	0.399738	10538/596/3662	3
GO:0010544	negative regulation of platelet activation	3/1174	19/17913	0.124452	0.45422	0.399738	239/634/4846	3
GO:0010663	positive regulation of striated muscle cell apoptotic process	3/1174	19/17913	0.124452	0.45422	0.399738	183/824/4058	3
GO:0010666	positive regulation of cardiac muscle cell apoptotic process	3/1174	19/17913	0.124452	0.45422	0.399738	183/824/4058	3
GO:0023019	signal transduction involved in regulation of gene expression	3/1174	19/17913	0.124452	0.45422	0.399738	5080/4088/64321	3
GO:0031281	positive regulation of cyclase activity	3/1174	19/17913	0.124452	0.45422	0.399738	776/1432/4846	3
GO:0032042	mitochondrial DNA metabolic process	3/1174	19/17913	0.124452	0.45422	0.399738	10533/9093/83667	3
GO:0032495	response to muramyl dipeptide	3/1174	19/17913	0.124452	0.45422	0.399738	9181/1432/64127	3
GO:0035728	response to hepatocyte growth factor	3/1174	19/17913	0.124452	0.45422	0.399738	55198/2549/22933	3
GO:0042403	thyroid hormone metabolic process	3/1174	19/17913	0.124452	0.45422	0.399738	2304/7849/7173	3
GO:0045061	thymic T cell selection	3/1174	19/17913	0.124452	0.45422	0.399738	84433/3707/6469	3
GO:0048486	parasympathetic nervous system development	3/1174	19/17913	0.124452	0.45422	0.399738	89797/401/91584	3
GO:0050860	negative regulation of T cell receptor signaling pathway	3/1174	19/17913	0.124452	0.45422	0.399738	634/56940/5795	3
GO:0051546	keratinocyte migration	3/1174	19/17913	0.124452	0.45422	0.399738	83481/2252/9448	3
GO:0051767	nitric-oxide synthase biosynthetic process	3/1174	19/17913	0.124452	0.45422	0.399738	1906/2950/64127	3
GO:0051769	regulation of nitric-oxide synthase biosynthetic process	3/1174	19/17913	0.124452	0.45422	0.399738	1906/2950/64127	3
GO:0060039	pericardium development	3/1174	19/17913	0.124452	0.45422	0.399738	650/4088/7474	3
GO:0071071	regulation of phospholipid biosynthetic process	3/1174	19/17913	0.124452	0.45422	0.399738	2181/824/79888	3
GO:0072074	kidney mesenchyme development	3/1174	19/17913	0.124452	0.45422	0.399738	652/5076/6469	3
GO:0072079	nephron tubule formation	3/1174	19/17913	0.124452	0.45422	0.399738	5076/7849/30812	3
GO:1903392	negative regulation of adherens junction organization	3/1174	19/17913	0.124452	0.45422	0.399738	23603/56940/55920	3
GO:1903798	regulation of production of miRNAs involved in gene silencing by miRNA	3/1174	19/17913	0.124452	0.45422	0.399738	652/1956/9612	3
GO:0055024	regulation of cardiac muscle tissue development	10/1174	101/17913	0.125169	0.45653	0.401771	650/652/9150/1906/2248/10818/2627/1432/3084/7161	10
GO:0022411	cellular component disassembly	39/1174	492/17913	0.125346	0.456867	0.402067	88/9507/9181/8289/10533/10904/11132/824/960/1513/6376/7818/780/2264/10211/79443/90480/2580/8729/2932/3480/57482/81930/3831/29088/84545/64963/51081/64802/10630/5195/55037/6455/140775/6710/6711/6720/706/57602	39
GO:0009108	coenzyme biosynthetic process	21/1174	245/17913	0.125875	0.458485	0.403491	11332/2181/863/79071/2103/2584/2819/9759/3630/55034/64802/23057/9631/4927/4928/54956/5209/5213/5214/8034/51341	21
GO:0030522	intracellular receptor signaling pathway	23/1174	272/17913	0.126019	0.458699	0.40368	8289/406/4848/1408/1592/1601/2103/2104/8928/27086/23426/9612/64127/55666/8554/5914/6095/861/22938/6720/10809/6879/51341	23
GO:0006304	DNA modification	11/1174	114/17913	0.127267	0.462928	0.407401	10930/10664/1788/79813/2778/4204/201164/8493/54496/200424/7874	11
GO:0050890	cognition	24/1174	286/17913	0.127594	0.463493	0.407899	183/267/8704/114781/7832/1128/1139/1956/3630/57338/84502/8997/4204/65009/594857/27020/8554/5575/6616/22986/8831/11346/85461/7054	24
GO:0051235	maintenance of location	24/1174	286/17913	0.127594	0.463493	0.407899	25/207/338/6376/8694/8291/2149/9002/2201/161247/2317/3596/57338/84502/57104/5581/22821/6262/6279/5552/23345/706/222008/7529	24
GO:0010677	negative regulation of cellular carbohydrate metabolic process	5/1174	41/17913	0.128224	0.464221	0.408539	863/2932/9759/3630/10296	5
GO:0051653	spindle localization	5/1174	41/17913	0.128224	0.464221	0.408539	9181/6993/54820/5080/84501	5
GO:0090278	negative regulation of peptide hormone secretion	5/1174	41/17913	0.128224	0.464221	0.408539	131177/8997/9448/415116/6720	5
GO:1905209	positive regulation of cardiocyte differentiation	5/1174	41/17913	0.128224	0.464221	0.408539	652/1906/2626/2627/3084	5
GO:2000649	regulation of sodium ion transmembrane transporter activity	5/1174	41/17913	0.128224	0.464221	0.408539	1785/1815/5581/55800/6330	5
GO:0046467	membrane lipid biosynthetic process	12/1174	127/17913	0.128495	0.464888	0.409126	221/222/1455/89792/2531/10400/27315/84992/25865/56848/6489/338596	12
GO:0009205	purine ribonucleoside triphosphate metabolic process	26/1174	314/17913	0.130188	0.468201	0.412042	863/1352/2103/2584/168537/2819/9567/9759/3630/4204/55034/4626/4695/4700/4720/64802/9631/4927/4928/5209/5213/5214/56848/6834/706/51341	26
GO:0010506	regulation of autophagy	26/1174	314/17913	0.130188	0.468201	0.412042	25/207/10533/535/596/90427/1612/60412/79443/2626/2932/84861/8396/26073/57521/9554/83667/22933/140775/6720/6829/58476/81603/706/57602/55737	26
GO:0006362	transcription elongation from RNA polymerase I promoter	4/1174	30/17913	0.130278	0.468201	0.412042	2968/25885/84172/7343	4
GO:0010543	regulation of platelet activation	4/1174	30/17913	0.130278	0.468201	0.412042	239/634/4846/10630	4
GO:0034694	response to prostaglandin	4/1174	30/17913	0.130278	0.468201	0.412042	207/338/1906/5581	4
GO:0042168	heme metabolic process	4/1174	30/17913	0.130278	0.468201	0.412042	210/1352/1371/706	4
GO:0050690	regulation of defense response to virus by virus	4/1174	30/17913	0.130278	0.468201	0.412042	10053/567/926/9844	4
GO:0051194	positive regulation of cofactor metabolic process	4/1174	30/17913	0.130278	0.468201	0.412042	2103/2819/3630/5209	4
GO:0060603	mammary gland duct morphogenesis	4/1174	30/17913	0.130278	0.468201	0.412042	780/1969/5727/7474	4
GO:0070050	neuron cellular homeostasis	4/1174	30/17913	0.130278	0.468201	0.412042	491/776/783/6376	4
GO:0030279	negative regulation of ossification	8/1174	77/17913	0.130672	0.46849	0.412296	596/9759/8994/4041/5727/4088/5552/117581	8
GO:0090398	cellular senescence	8/1174	77/17913	0.130672	0.46849	0.412296	25/406/3014/1432/9891/79677/7014/7015	8
GO:0046677	response to antibiotic	27/1174	328/17913	0.131244	0.46849	0.412296	25/108/113/117/130/210/596/824/1410/1788/1815/1906/79813/8836/2950/3320/3373/3596/23135/4916/5076/7703/10400/5581/5914/6279/7054	27
GO:0042130	negative regulation of T cell proliferation	6/1174	53/17913	0.131721	0.46849	0.412296	652/9231/3549/8379/6469/51043	6
GO:0045747	positive regulation of Notch signaling pathway	6/1174	53/17913	0.131721	0.46849	0.412296	1387/140628/64127/6091/6092/22938	6
GO:0046503	glycerolipid catabolic process	6/1174	53/17913	0.131721	0.46849	0.412296	338/747/51573/57104/150379/50640	6
GO:0050994	regulation of lipid catabolic process	6/1174	53/17913	0.131721	0.46849	0.412296	207/208/3630/85329/57104/5581	6
GO:0030858	positive regulation of epithelial cell differentiation	7/1174	65/17913	0.13208	0.46849	0.412296	652/3596/5076/5080/7849/5727/55273	7
GO:0032945	negative regulation of mononuclear cell proliferation	7/1174	65/17913	0.13208	0.46849	0.412296	652/9231/3549/8379/4332/6469/51043	7
GO:0050672	negative regulation of lymphocyte proliferation	7/1174	65/17913	0.13208	0.46849	0.412296	652/9231/3549/8379/4332/6469/51043	7
GO:0050673	epithelial cell proliferation	34/1174	425/17913	0.132468	0.46849	0.412296	207/64919/650/652/675/1012/634/6387/8291/1956/1969/83481/80004/2152/2252/2324/10818/3373/3487/3549/442891/64127/81285/5076/5080/25865/5727/6091/57521/6469/4088/4070/6934/7474	34
GO:0010822	positive regulation of mitochondrion organization	11/1174	115/17913	0.13292	0.46849	0.412296	596/638/90427/2932/201164/7161/57602/55737/57539/7529/10971	11
GO:0036294	cellular response to decreased oxygen levels	19/1174	220/17913	0.132976	0.46849	0.412296	207/468/571/596/1387/1788/1906/29904/2627/8994/5581/5696/5698/5710/6095/25950/22933/7015/10869	19
GO:0032103	positive regulation of response to external stimulus	26/1174	315/17913	0.13355	0.46849	0.412296	183/975/1012/6376/6387/7852/8291/1906/1907/1956/2152/55540/1432/1954/406989/222236/64127/4916/25865/6279/1901/23328/4088/64094/22938/7474	26
GO:0002576	platelet degranulation	12/1174	128/17913	0.133863	0.46849	0.412296	10257/88/308/66005/2335/3481/7044/3959/78991/9749/5552/7414	12
GO:0009308	amine metabolic process	12/1174	128/17913	0.133863	0.46849	0.412296	55349/1815/51573/169355/3630/4204/25953/5696/5698/5710/6611/55737	12
GO:0001778	plasma membrane repair	2/1174	10/17913	0.136173	0.46849	0.412296	8291/9066	2
GO:0001840	neural plate development	2/1174	10/17913	0.136173	0.46849	0.412296	5727/57216	2
GO:0002291	T cell activation via T cell receptor contact with antigen bound to MHC molecule on antigen presenting cell	2/1174	10/17913	0.136173	0.46849	0.412296	975/10875	2
GO:0003149	membranous septum morphogenesis	2/1174	10/17913	0.136173	0.46849	0.412296	652/57216	2
GO:0003376	sphingosine-1-phosphate receptor signaling pathway	2/1174	10/17913	0.136173	0.46849	0.412296	1901/56848	2
GO:0006264	mitochondrial DNA replication	2/1174	10/17913	0.136173	0.46849	0.412296	10533/9093	2
GO:0010749	regulation of nitric oxide mediated signal transduction	2/1174	10/17913	0.136173	0.46849	0.412296	1956/3630	2
GO:0010918	positive regulation of mitochondrial membrane potential	2/1174	10/17913	0.136173	0.46849	0.412296	207/208	2
GO:0014041	regulation of neuron maturation	2/1174	10/17913	0.136173	0.46849	0.412296	596/5979	2
GO:0016559	peroxisome fission	2/1174	10/17913	0.136173	0.46849	0.412296	8799/5824	2
GO:0018242	protein O-linked glycosylation via serine	2/1174	10/17913	0.136173	0.46849	0.412296	2590/146664	2
GO:0019062	virion attachment to host cell	2/1174	10/17913	0.136173	0.46849	0.412296	59272/975	2
GO:0021548	pons development	2/1174	10/17913	0.136173	0.46849	0.412296	596/401	2
GO:0021877	forebrain neuron fate commitment	2/1174	10/17913	0.136173	0.46849	0.412296	64919/5080	2
GO:0032341	aldosterone metabolic process	2/1174	10/17913	0.136173	0.46849	0.412296	650/8912	2
GO:0032342	aldosterone biosynthetic process	2/1174	10/17913	0.136173	0.46849	0.412296	650/8912	2
GO:0032464	positive regulation of protein homooligomerization	2/1174	10/17913	0.136173	0.46849	0.412296	638/90427	2
GO:0032836	glomerular basement membrane development	2/1174	10/17913	0.136173	0.46849	0.412296	1285/1286	2
GO:0045945	positive regulation of transcription by RNA polymerase III	2/1174	10/17913	0.136173	0.46849	0.412296	2972/57521	2
GO:0046322	negative regulation of fatty acid oxidation	2/1174	10/17913	0.136173	0.46849	0.412296	207/55198	2
GO:0046710	GDP metabolic process	2/1174	10/17913	0.136173	0.46849	0.412296	84433/136332	2
GO:0048570	notochord morphogenesis	2/1174	10/17913	0.136173	0.46849	0.412296	1969/7474	2
GO:0048739	cardiac muscle fiber development	2/1174	10/17913	0.136173	0.46849	0.412296	652/6444	2
GO:0051901	positive regulation of mitochondrial depolarization	2/1174	10/17913	0.136173	0.46849	0.412296	239/706	2
GO:0060439	trachea morphogenesis	2/1174	10/17913	0.136173	0.46849	0.412296	652/6469	2
GO:0060600	dichotomous subdivision of an epithelial terminal unit	2/1174	10/17913	0.136173	0.46849	0.412296	23129/57216	2
GO:0061140	lung secretory cell differentiation	2/1174	10/17913	0.136173	0.46849	0.412296	2627/3596	2
GO:0061179	negative regulation of insulin secretion involved in cellular response to glucose stimulus	2/1174	10/17913	0.136173	0.46849	0.412296	9448/415116	2
GO:0061299	retina vasculature morphogenesis in camera-type eye	2/1174	10/17913	0.136173	0.46849	0.412296	284217/4041	2
GO:0070099	regulation of chemokine-mediated signaling pathway	2/1174	10/17913	0.136173	0.46849	0.412296	1906/6091	2
GO:0071501	cellular response to sterol depletion	2/1174	10/17913	0.136173	0.46849	0.412296	55160/51043	2
GO:0071577	zinc ion transmembrane transport	2/1174	10/17913	0.136173	0.46849	0.412296	27173/25800	2
GO:0071670	smooth muscle cell chemotaxis	2/1174	10/17913	0.136173	0.46849	0.412296	2950/55742	2
GO:0072015	glomerular visceral epithelial cell development	2/1174	10/17913	0.136173	0.46849	0.412296	652/9863	2
GO:0072203	cell proliferation involved in metanephros development	2/1174	10/17913	0.136173	0.46849	0.412296	5727/6469	2
GO:0090030	regulation of steroid hormone biosynthetic process	2/1174	10/17913	0.136173	0.46849	0.412296	650/5447	2
GO:0097278	complement-dependent cytotoxicity	2/1174	10/17913	0.136173	0.46849	0.412296	922/3596	2
GO:0098722	asymmetric stem cell division	2/1174	10/17913	0.136173	0.46849	0.412296	9181/7704	2
GO:0099550	trans-synaptic signaling, modulating synaptic transmission	2/1174	10/17913	0.136173	0.46849	0.412296	2149/27020	2
GO:1901725	regulation of histone deacetylase activity	2/1174	10/17913	0.136173	0.46849	0.412296	25865/56848	2
GO:1902805	positive regulation of synaptic vesicle transport	2/1174	10/17913	0.136173	0.46849	0.412296	776/783	2
GO:1902915	negative regulation of protein polyubiquitination	2/1174	10/17913	0.136173	0.46849	0.412296	8291/54765	2
GO:1903800	positive regulation of production of miRNAs involved in gene silencing by miRNA	2/1174	10/17913	0.136173	0.46849	0.412296	652/1956	2
GO:1904338	regulation of dopaminergic neuron differentiation	2/1174	10/17913	0.136173	0.46849	0.412296	2932/6469	2
GO:1904350	regulation of protein catabolic process in the vacuole	2/1174	10/17913	0.136173	0.46849	0.412296	975/55737	2
GO:1904779	regulation of protein localization to centrosome	2/1174	10/17913	0.136173	0.46849	0.412296	11190/2932	2
GO:1990535	neuron projection maintenance	2/1174	10/17913	0.136173	0.46849	0.412296	478/3630	2
GO:2000035	regulation of stem cell division	2/1174	10/17913	0.136173	0.46849	0.412296	2103/64321	2
GO:2000049	positive regulation of cell-cell adhesion mediated by cadherin	2/1174	10/17913	0.136173	0.46849	0.412296	10211/7474	2
GO:2001135	regulation of endocytic recycling	2/1174	10/17913	0.136173	0.46849	0.412296	88/65009	2
GO:2001214	positive regulation of vasculogenesis	2/1174	10/17913	0.136173	0.46849	0.412296	634/55273	2
GO:0046486	glycerolipid metabolic process	31/1174	385/17913	0.137292	0.470945	0.414456	2181/56895/338/824/1103/8895/747/8694/8527/1608/51573/2819/79888/4204/222236/159296/10400/27315/5298/84992/8396/23396/51365/9651/201164/57104/150379/50640/80736/6720/10809	31
GO:0016925	protein sumoylation	8/1174	78/17913	0.137787	0.470945	0.414456	8535/9759/10363/9631/4927/4928/8554/25950	8
GO:0022617	extracellular matrix disassembly	8/1174	78/17913	0.137787	0.470945	0.414456	9507/824/960/1513/780/2264/10211/10630	8
GO:0055013	cardiac muscle cell development	8/1174	78/17913	0.137787	0.470945	0.414456	88/183/652/9150/1906/80206/2626/6444	8
GO:0001953	negative regulation of cell-matrix adhesion	5/1174	42/17913	0.138193	0.470945	0.414456	55966/23603/56940/9448/55920	5
GO:0021983	pituitary gland development	5/1174	42/17913	0.138193	0.470945	0.414456	650/652/5080/6299/7474	5
GO:0032456	endocytic recycling	5/1174	42/17913	0.138193	0.470945	0.414456	88/163486/30845/23163/65009	5
GO:0060999	positive regulation of dendritic spine development	5/1174	42/17913	0.138193	0.470945	0.414456	10458/816/9231/29904/8997	5
GO:0090311	regulation of protein deacetylation	5/1174	42/17913	0.138193	0.470945	0.414456	25865/56848/200734/6720/51043	5
GO:1900271	regulation of long-term synaptic potentiation	5/1174	42/17913	0.138193	0.470945	0.414456	25/1139/2932/3630/27020	5
GO:0007569	cell aging	11/1174	116/17913	0.138708	0.470945	0.414456	25/406/596/675/9093/3014/1432/9891/79677/7014/7015	11
GO:1903555	regulation of tumor necrosis factor superfamily cytokine production	14/1174	155/17913	0.138983	0.470945	0.414456	9181/961/1139/6376/27086/2950/23547/406989/64127/5795/5914/10125/706/7474	14
GO:0030100	regulation of endocytosis	22/1174	262/17913	0.139038	0.470945	0.414456	25/55198/567/114781/717/977/961/1012/1601/1785/1815/8291/29904/10211/9863/29763/5795/6455/8724/257364/9066/7474	22
GO:0002052	positive regulation of neuroblast proliferation	3/1174	20/17913	0.139658	0.470945	0.414456	6376/5080/6469	3
GO:0008356	asymmetric cell division	3/1174	20/17913	0.139658	0.470945	0.414456	9181/5080/7704	3
GO:0010002	cardioblast differentiation	3/1174	20/17913	0.139658	0.470945	0.414456	2626/2627/3084	3
GO:0010042	response to manganese ion	3/1174	20/17913	0.139658	0.470945	0.414456	468/7054/706	3
GO:0010592	positive regulation of lamellipodium assembly	3/1174	20/17913	0.139658	0.470945	0.414456	26053/1785/9759	3
GO:0032211	negative regulation of telomere maintenance via telomerase	3/1174	20/17913	0.139658	0.470945	0.414456	5394/54984/7014	3
GO:0042053	regulation of dopamine metabolic process	3/1174	20/17913	0.139658	0.470945	0.414456	1815/25953/55737	3
GO:0042069	regulation of catecholamine metabolic process	3/1174	20/17913	0.139658	0.470945	0.414456	1815/25953/55737	3
GO:0042474	middle ear morphogenesis	3/1174	20/17913	0.139658	0.470945	0.414456	1906/579/10194	3
GO:0042832	defense response to protozoan	3/1174	20/17913	0.139658	0.470945	0.414456	10538/3662/1130	3
GO:0043046	DNA methylation involved in gamete generation	3/1174	20/17913	0.139658	0.470945	0.414456	1788/201164/54496	3
GO:0043984	histone H4-K16 acetylation	3/1174	20/17913	0.139658	0.470945	0.414456	26053/3054/55167	3
GO:0048745	smooth muscle tissue development	3/1174	20/17913	0.139658	0.470945	0.414456	652/3549/6469	3
GO:0060602	branch elongation of an epithelium	3/1174	20/17913	0.139658	0.470945	0.414456	652/6469/7474	3
GO:0072234	metanephric nephron tubule development	3/1174	20/17913	0.139658	0.470945	0.414456	5076/7849/30812	3
GO:2000380	regulation of mesoderm development	3/1174	20/17913	0.139658	0.470945	0.414456	54517/6469/64321	3
GO:2001014	regulation of skeletal muscle cell differentiation	3/1174	20/17913	0.139658	0.470945	0.414456	406/2817/221662	3
GO:0000271	polysaccharide biosynthetic process	7/1174	66/17913	0.13994	0.470945	0.414456	207/208/2103/2932/3481/3630/3340	7
GO:0002292	T cell differentiation involved in immune response	7/1174	66/17913	0.13994	0.470945	0.414456	10538/27086/246778/3662/5914/6095/51043	7
GO:0006906	vesicle fusion	7/1174	66/17913	0.13994	0.470945	0.414456	208/8291/9554/9066/6890/6891/143187	7
GO:0010517	regulation of phospholipase activity	7/1174	66/17913	0.13994	0.470945	0.414456	25/117/183/627/1956/10316/4916	7
GO:0015844	monoamine transport	7/1174	66/17913	0.13994	0.470945	0.414456	60/183/6387/1815/84062/4204/222962	7
GO:0009167	purine ribonucleoside monophosphate metabolic process	26/1174	317/17913	0.140429	0.471669	0.415093	84433/863/1352/2103/2584/2819/9759/3630/64077/136332/4204/4626/4695/4700/4720/64802/9631/4927/4928/5209/5213/5214/56848/6834/706/51341	26
GO:0010524	positive regulation of calcium ion transport into cytosol	6/1174	54/17913	0.140504	0.471669	0.415093	25/117/6376/2149/9002/3596	6
GO:0032663	regulation of interleukin-2 production	6/1174	54/17913	0.140504	0.471669	0.415093	25/84433/3662/25865/861/6711	6
GO:0051937	catecholamine transport	6/1174	54/17913	0.140504	0.471669	0.415093	60/183/6387/1815/84062/4204	6
GO:0050803	regulation of synapse structure or activity	19/1174	222/17913	0.141255	0.473164	0.416409	25/375790/10458/627/816/9231/29904/3630/8997/1432/4916/5789/5800/5913/6092/8831/203068/55737/7474	19
GO:0001523	retinoid metabolic process	9/1174	91/17913	0.141388	0.473164	0.416409	24/375790/338/55937/1592/8694/2817/222236/9672	9
GO:0014909	smooth muscle cell migration	9/1174	91/17913	0.141388	0.473164	0.416409	183/596/780/2950/9759/442891/65009/55742/7015	9
GO:0030148	sphingolipid biosynthetic process	9/1174	91/17913	0.141388	0.473164	0.416409	221/222/1455/2531/10400/25865/56848/6489/338596	9
GO:1901184	regulation of ERBB signaling pathway	9/1174	91/17913	0.141388	0.473164	0.416409	183/207/116985/1012/634/1956/5795/64285/57732	9
GO:0003382	epithelial cell morphogenesis	4/1174	31/17913	0.14229	0.473831	0.416997	64919/2317/122786/3549	4
GO:0006363	termination of RNA polymerase I transcription	4/1174	31/17913	0.14229	0.473831	0.416997	2968/25885/84172/7343	4
GO:0010591	regulation of lamellipodium assembly	4/1174	31/17913	0.14229	0.473831	0.416997	26053/1785/1969/9759	4
GO:0045880	positive regulation of smoothened signaling pathway	4/1174	31/17913	0.14229	0.473831	0.416997	9231/3549/5447/6469	4
GO:1902186	regulation of viral release from host cell	4/1174	31/17913	0.14229	0.473831	0.416997	5091/7726/22954/81603	4
GO:1902230	negative regulation of intrinsic apoptotic signaling pathway in response to DNA damage	4/1174	31/17913	0.14229	0.473831	0.416997	596/960/6387/22954	4
GO:1902692	regulation of neuroblast proliferation	4/1174	31/17913	0.14229	0.473831	0.416997	6376/5080/6469/11023	4
GO:1903432	regulation of TORC1 signaling	4/1174	31/17913	0.14229	0.473831	0.416997	84861/83667/140775/9894	4
GO:0090090	negative regulation of canonical Wnt signaling pathway	15/1174	169/17913	0.143067	0.476127	0.419017	650/1601/51339/2932/3487/8994/1432/5696/5698/5710/5800/6469/64321/6934/7474	15
GO:0007568	aging	26/1174	318/17913	0.143945	0.478163	0.420809	25/183/207/239/267/406/10533/596/675/1284/1410/6376/9093/1788/1906/3014/1432/222236/9891/5076/79677/6720/7014/7015/7054/706	26
GO:0009126	purine nucleoside monophosphate metabolic process	26/1174	318/17913	0.143945	0.478163	0.420809	84433/863/1352/2103/2584/2819/9759/3630/64077/136332/4204/4626/4695/4700/4720/64802/9631/4927/4928/5209/5213/5214/56848/6834/706/51341	26
GO:0072330	monocarboxylic acid biosynthetic process	26/1174	318/17913	0.143945	0.478163	0.420809	11332/2181/239/863/634/29940/1906/1907/79071/2103/9965/2264/2584/2819/9759/3630/407053/9631/4927/4928/5209/5213/5214/50640/85414/51341	26
GO:0034605	cellular response to heat	11/1174	117/17913	0.144628	0.479547	0.422027	816/1387/1410/2932/3320/10808/9631/4927/4928/57521/6489	11
GO:0060147	regulation of posttranscriptional gene silencing	11/1174	117/17913	0.144628	0.479547	0.422027	652/1956/3020/8352/8994/9612/9631/4927/4928/5431/7015	11
GO:0060966	regulation of gene silencing by RNA	11/1174	117/17913	0.144628	0.479547	0.422027	652/1956/3020/8352/8994/9612/9631/4927/4928/5431/7015	11
GO:0061041	regulation of wound healing	13/1174	143/17913	0.144727	0.479581	0.422057	55966/239/634/7852/1906/83481/2149/2152/4846/10630/5581/4088/64094	13
GO:0006261	DNA-dependent DNA replication	12/1174	130/17913	0.144962	0.479905	0.422342	10533/675/9093/348654/51659/4172/5888/5982/84268/7014/58525/56897	12
GO:0006368	transcription elongation from RNA polymerase II promoter	8/1174	79/17913	0.145092	0.479905	0.422342	23476/905/9150/55250/2968/5431/6469/6829	8
GO:0021766	hippocampus development	8/1174	79/17913	0.145092	0.479905	0.422342	7832/1600/2932/3736/23135/7101/23035/5914	8
GO:0006790	sulfur compound metabolic process	28/1174	346/17913	0.145443	0.48038	0.42276	134526/11332/2181/8704/79094/9469/4166/64377/8694/29940/79071/89792/2950/9953/3373/23553/344967/4357/4482/4524/3340/7849/5091/10400/6611/6818/445329/79178	28
GO:0009913	epidermal cell differentiation	28/1174	346/17913	0.145443	0.48038	0.42276	64919/652/1513/1828/1832/1969/2125/2312/2317/29841/388697/54474/3850/140807/144501/3857/83895/353131/353145/448835/5080/5046/5727/861/80736/6705/84283/7474	28
GO:1903320	regulation of protein modification by small protein conjugation or removal	19/1174	223/17913	0.145502	0.48038	0.42276	25/207/55743/8291/55527/9759/10363/3320/10625/64127/8554/54984/5581/25950/23328/153769/54765/706/84101	19
GO:0071219	cellular response to molecule of bacterial origin	16/1174	183/17913	0.146547	0.483533	0.425534	25/207/824/6376/2950/1432/4793/64127/4846/5581/5914/23328/22904/22933/706/7474	16
GO:0072331	signal transduction by p53 class mediator	22/1174	264/17913	0.146811	0.484109	0.426042	207/10538/596/675/7832/960/26038/4848/8738/79813/1432/9891/55003/8493/5883/5982/83667/22938/200734/6878/6879/7161	22
GO:0009199	ribonucleoside triphosphate metabolic process	26/1174	319/17913	0.147512	0.486125	0.427816	863/1352/2103/2584/168537/2819/9567/9759/3630/4204/55034/4626/4695/4700/4720/64802/9631/4927/4928/5209/5213/5214/56848/6834/706/51341	26
GO:0048771	tissue remodeling	15/1174	170/17913	0.148009	0.486377	0.428038	183/390259/634/1513/1956/1969/2149/2324/3549/3988/4846/9770/1901/9066/64114	15
GO:0097529	myeloid leukocyte migration	15/1174	170/17913	0.148009	0.486377	0.428038	961/975/6376/6387/140596/503618/8291/1906/1907/8729/51135/1432/23396/5800/6279	15
GO:0021762	substantia nigra development	5/1174	43/17913	0.14849	0.486377	0.428038	60/9118/22933/64426/10971	5
GO:0042771	intrinsic apoptotic signaling pathway in response to DNA damage by p53 class mediator	5/1174	43/17913	0.14849	0.486377	0.428038	596/675/960/22938/7161	5
GO:0043616	keratinocyte proliferation	5/1174	43/17913	0.14849	0.486377	0.428038	64919/1012/83481/2252/5727	5
GO:0044060	regulation of endocrine process	5/1174	43/17913	0.14849	0.486377	0.428038	183/2149/2778/3814/81285	5
GO:0051154	negative regulation of striated muscle cell differentiation	5/1174	43/17913	0.14849	0.486377	0.428038	627/650/9150/10818/9759	5
GO:0055026	negative regulation of cardiac muscle tissue development	5/1174	43/17913	0.14849	0.486377	0.428038	650/9150/2248/10818/7161	5
GO:1901028	regulation of mitochondrial outer membrane permeabilization involved in apoptotic signaling pathway	5/1174	43/17913	0.14849	0.486377	0.428038	596/2932/7161/7529/10971	5
GO:2001239	regulation of extrinsic apoptotic signaling pathway in absence of ligand	5/1174	43/17913	0.14849	0.486377	0.428038	207/596/6376/5979/7015	5
GO:0070997	neuron death	28/1174	347/17913	0.148882	0.487364	0.428906	25/207/208/468/10533/56751/596/7832/824/1139/9244/6376/2149/2562/2898/2914/2932/9759/3596/4204/64802/5913/6818/8831/7015/9040/55737/7474	28
GO:0030203	glycosaminoglycan metabolic process	14/1174	157/17913	0.14924	0.487945	0.429418	375790/207/8704/960/9469/4166/29940/2817/9953/64711/3373/23553/3340/9672	14
GO:0060401	cytosolic calcium ion transport	14/1174	157/17913	0.14924	0.487945	0.429418	25/117/596/6376/2149/9002/3596/57338/84502/5581/22821/6262/4308/55503	14
GO:0000075	cell cycle checkpoint	17/1174	197/17913	0.149515	0.488074	0.429531	7832/55743/4848/8738/1112/348654/3014/3550/65123/84861/8379/1432/5514/5546/5883/9344/84101	17
GO:0019320	hexose catabolic process	6/1174	55/17913	0.149551	0.488074	0.429531	2524/2582/2584/4041/5213/5214	6
GO:0031663	lipopolysaccharide-mediated signaling pathway	6/1174	55/17913	0.149551	0.488074	0.429531	207/6376/1432/4846/5581/23328	6
GO:0045446	endothelial cell differentiation	10/1174	105/17913	0.149944	0.489061	0.4304	652/634/7852/50848/23135/3084/10630/1901/64321/55273	10
GO:0010212	response to ionizing radiation	13/1174	144/17913	0.150166	0.489195	0.430517	210/596/675/1410/1785/1788/1936/3014/65123/84328/1432/5888/5883	13
GO:1903169	regulation of calcium ion transmembrane transport	13/1174	144/17913	0.150166	0.489195	0.430517	25/783/6376/1815/8291/30845/2149/9002/3596/57338/84502/5581/6262	13
GO:0043280	positive regulation of cysteine-type endopeptidase activity involved in apoptotic process	11/1174	118/17913	0.150678	0.490568	0.431725	239/23786/1285/1612/2149/2152/355/6091/6279/4088/57539	11
GO:0031503	protein-containing complex localization	20/1174	238/17913	0.151762	0.492588	0.433504	29118/1815/23426/9742/138151/27020/9631/4927/4928/55920/6209/6444/23381/6616/7014/80145/3842/55737/57539/7514	20
GO:0032868	response to insulin	21/1174	252/17913	0.153419	0.492588	0.433504	183/207/208/55198/535/10458/11132/634/29904/2549/8836/2950/3480/3481/3630/133060/5786/83667/30837/6720/51043	21
GO:1903050	regulation of proteolysis involved in cellular protein catabolic process	17/1174	198/17913	0.154204	0.492588	0.433504	207/210/9024/863/55743/1601/55070/2932/8554/5886/64285/153769/6469/22933/56658/10869/7874	17
GO:0044706	multi-multicellular organism process	19/1174	225/17913	0.15421	0.492588	0.433504	113/183/207/8289/406/596/824/1307/780/1828/1906/3020/3549/8997/84172/5914/56848/150483/55585	19
GO:0015804	neutral amino acid transport	4/1174	32/17913	0.154719	0.492588	0.433504	8501/348932/340024/8140	4
GO:0016486	peptide hormone processing	4/1174	32/17913	0.154719	0.492588	0.433504	59272/2028/5122/5046	4
GO:0021522	spinal cord motor neuron differentiation	4/1174	32/17913	0.154719	0.492588	0.433504	5080/401/5727/6469	4
GO:0030851	granulocyte differentiation	4/1174	32/17913	0.154719	0.492588	0.433504	863/634/5914/861	4
GO:0033028	myeloid cell apoptotic process	4/1174	32/17913	0.154719	0.492588	0.433504	596/3707/10296/64127	4
GO:0071709	membrane assembly	4/1174	32/17913	0.154719	0.492588	0.433504	10211/9863/5789/6711	4
GO:0097421	liver regeneration	4/1174	32/17913	0.154719	0.492588	0.433504	1956/3549/5727/57539	4
GO:1901099	negative regulation of signal transduction in absence of ligand	4/1174	32/17913	0.154719	0.492588	0.433504	207/596/6376/7015	4
GO:2001171	positive regulation of ATP biosynthetic process	4/1174	32/17913	0.154719	0.492588	0.433504	2103/2819/3630/5209	4
GO:2001240	negative regulation of extrinsic apoptotic signaling pathway in absence of ligand	4/1174	32/17913	0.154719	0.492588	0.433504	207/596/6376/7015	4
GO:0009144	purine nucleoside triphosphate metabolic process	26/1174	321/17913	0.154799	0.492588	0.433504	863/1352/2103/2584/168537/2819/9567/9759/3630/4204/55034/4626/4695/4700/4720/64802/9631/4927/4928/5209/5213/5214/56848/6834/706/51341	26
GO:0046364	monosaccharide biosynthetic process	9/1174	93/17913	0.155206	0.492588	0.433504	468/200186/92579/2819/3630/10296/5091/5226/83667	9
GO:1901216	positive regulation of neuron death	9/1174	93/17913	0.155206	0.492588	0.433504	25/468/824/2898/2932/9759/5913/9040/7474	9
GO:0001562	response to protozoan	3/1174	21/17913	0.155447	0.492588	0.433504	10538/3662/1130	3
GO:0001956	positive regulation of neurotransmitter secretion	3/1174	21/17913	0.155447	0.492588	0.433504	776/783/84062	3
GO:0006907	pinocytosis	3/1174	21/17913	0.155447	0.492588	0.433504	55198/1785/257364	3
GO:0010884	positive regulation of lipid storage	3/1174	21/17913	0.155447	0.492588	0.433504	338/161247/222008	3
GO:0010893	positive regulation of steroid biosynthetic process	3/1174	21/17913	0.155447	0.492588	0.433504	407053/5447/6720	3
GO:0021513	spinal cord dorsal/ventral patterning	3/1174	21/17913	0.155447	0.492588	0.433504	58524/5080/6469	3
GO:0031290	retinal ganglion cell axon guidance	3/1174	21/17913	0.155447	0.492588	0.433504	658/5800/6092	3
GO:0032928	regulation of superoxide anion generation	3/1174	21/17913	0.155447	0.492588	0.433504	183/1956/2950	3
GO:0050765	negative regulation of phagocytosis	3/1174	21/17913	0.155447	0.492588	0.433504	961/8291/8724	3
GO:0050951	sensory perception of temperature stimulus	3/1174	21/17913	0.155447	0.492588	0.433504	114781/6387/7852	3
GO:0051900	regulation of mitochondrial depolarization	3/1174	21/17913	0.155447	0.492588	0.433504	239/596/706	3
GO:0071379	cellular response to prostaglandin stimulus	3/1174	21/17913	0.155447	0.492588	0.433504	207/338/5581	3
GO:0071459	protein localization to chromosome, centromeric region	3/1174	21/17913	0.155447	0.492588	0.433504	10664/3550/55920	3
GO:0072010	glomerular epithelium development	3/1174	21/17913	0.155447	0.492588	0.433504	652/9863/5800	3
GO:0099563	modification of synaptic structure	3/1174	21/17913	0.155447	0.492588	0.433504	25/10458/11346	3
GO:1903055	positive regulation of extracellular matrix organization	3/1174	21/17913	0.155447	0.492588	0.433504	183/10630/4088	3
GO:2000104	negative regulation of DNA-dependent DNA replication	3/1174	21/17913	0.155447	0.492588	0.433504	10533/675/7014	3
GO:0046165	alcohol biosynthetic process	13/1174	145/17913	0.155711	0.492588	0.433504	117/338/650/8912/79071/51477/3707/407053/4597/5447/56848/6713/6720	13
GO:0010389	regulation of G2/M transition of mitotic cell cycle	16/1174	185/17913	0.156256	0.492588	0.433504	23476/11190/10540/1781/1112/3320/4204/54820/5087/54984/5696/5698/5710/55920/9344/203068	16
GO:0006721	terpenoid metabolic process	10/1174	106/17913	0.1565	0.492588	0.433504	24/375790/338/55937/1592/8694/1956/2817/222236/9672	10
GO:0043279	response to alkaloid	10/1174	106/17913	0.1565	0.492588	0.433504	10533/7852/1665/1785/1788/1815/5581/5888/6262/7054	10
GO:0098693	regulation of synaptic vesicle cycle	10/1174	106/17913	0.1565	0.492588	0.433504	320/9024/114781/776/783/84062/2932/9863/5575/6455	10
GO:0033135	regulation of peptidyl-serine phosphorylation	11/1174	119/17913	0.156857	0.492588	0.433504	207/596/960/1956/3320/4916/25865/9770/5979/57521/7474	11
GO:0051650	establishment of vesicle localization	21/1174	253/17913	0.15761	0.492588	0.433504	10053/10947/320/776/783/10540/1785/84062/60412/79443/8729/2932/23095/9493/23396/10125/9554/6616/9066/10342/83696	21
GO:0071398	cellular response to fatty acid	6/1174	56/17913	0.158851	0.492588	0.433504	207/338/1906/81285/5581/6720	6
GO:0010043	response to zinc ion	5/1174	44/17913	0.159101	0.492588	0.433504	210/8836/6279/7054/706	5
GO:0021795	cerebral cortex cell migration	5/1174	44/17913	0.159101	0.492588	0.433504	1600/1956/7101/6091/30837	5
GO:0042461	photoreceptor cell development	5/1174	44/17913	0.159101	0.492588	0.433504	348980/9742/5080/7054/4308	5
GO:0048701	embryonic cranial skeleton morphogenesis	5/1174	44/17913	0.159101	0.492588	0.433504	652/2778/9742/27173/4088	5
GO:0071827	plasma lipoprotein particle organization	5/1174	44/17913	0.159101	0.492588	0.433504	2181/183/338/55937/8694	5
GO:0002604	regulation of dendritic cell antigen processing and presentation	2/1174	11/17913	0.159512	0.492588	0.433504	10875/64127	2
GO:0003093	regulation of glomerular filtration	2/1174	11/17913	0.159512	0.492588	0.433504	2149/5800	2
GO:0003157	endocardium development	2/1174	11/17913	0.159512	0.492588	0.433504	3084/64321	2
GO:0006991	response to sterol depletion	2/1174	11/17913	0.159512	0.492588	0.433504	55160/51043	2
GO:0007216	G protein-coupled glutamate receptor signaling pathway	2/1174	11/17913	0.159512	0.492588	0.433504	2914/4308	2
GO:0016264	gap junction assembly	2/1174	11/17913	0.159512	0.492588	0.433504	59272/183	2
GO:0021521	ventral spinal cord interneuron specification	2/1174	11/17913	0.159512	0.492588	0.433504	58524/5080	2
GO:0021604	cranial nerve structural organization	2/1174	11/17913	0.159512	0.492588	0.433504	5076/91584	2
GO:0031581	hemidesmosome assembly	2/1174	11/17913	0.159512	0.492588	0.433504	977/3914	2
GO:0032908	regulation of transforming growth factor beta1 production	2/1174	11/17913	0.159512	0.492588	0.433504	6376/2627	2
GO:0034776	response to histamine	2/1174	11/17913	0.159512	0.492588	0.433504	1815/2562	2
GO:0042756	drinking behavior	2/1174	11/17913	0.159512	0.492588	0.433504	59272/183	2
GO:0043619	regulation of transcription from RNA polymerase II promoter in response to oxidative stress	2/1174	11/17913	0.159512	0.492588	0.433504	468/83667	2
GO:0045059	positive thymic T cell selection	2/1174	11/17913	0.159512	0.492588	0.433504	3707/6469	2
GO:0045793	positive regulation of cell size	2/1174	11/17913	0.159512	0.492588	0.433504	1906/5979	2
GO:0048505	regulation of timing of cell differentiation	2/1174	11/17913	0.159512	0.492588	0.433504	7101/5080	2
GO:0050667	homocysteine metabolic process	2/1174	11/17913	0.159512	0.492588	0.433504	4357/4524	2
GO:0051132	NK T cell activation	2/1174	11/17913	0.159512	0.492588	0.433504	10808/51043	2
GO:0060159	regulation of dopamine receptor signaling pathway	2/1174	11/17913	0.159512	0.492588	0.433504	84062/55737	2
GO:0060272	embryonic skeletal joint morphogenesis	2/1174	11/17913	0.159512	0.492588	0.433504	652/3373	2
GO:0060433	bronchus development	2/1174	11/17913	0.159512	0.492588	0.433504	652/3596	2
GO:0060573	cell fate specification involved in pattern specification	2/1174	11/17913	0.159512	0.492588	0.433504	58524/5080	2
GO:0060992	response to fungicide	2/1174	11/17913	0.159512	0.492588	0.433504	79813/23135	2
GO:0070106	interleukin-27-mediated signaling pathway	2/1174	11/17913	0.159512	0.492588	0.433504	9244/246778	2
GO:0070243	regulation of thymocyte apoptotic process	2/1174	11/17913	0.159512	0.492588	0.433504	652/7474	2
GO:0070857	regulation of bile acid biosynthetic process	2/1174	11/17913	0.159512	0.492588	0.433504	9965/2264	2
GO:0072017	distal tubule development	2/1174	11/17913	0.159512	0.492588	0.433504	5076/7849	2
GO:0072310	glomerular epithelial cell development	2/1174	11/17913	0.159512	0.492588	0.433504	652/9863	2
GO:0072321	chaperone-mediated protein transport	2/1174	11/17913	0.159512	0.492588	0.433504	5824/26519	2
GO:0072610	interleukin-12 secretion	2/1174	11/17913	0.159512	0.492588	0.433504	27086/1432	2
GO:0072611	interleukin-13 secretion	2/1174	11/17913	0.159512	0.492588	0.433504	55540/56848	2
GO:0090193	positive regulation of glomerulus development	2/1174	11/17913	0.159512	0.492588	0.433504	5076/5979	2
GO:0099151	regulation of postsynaptic density assembly	2/1174	11/17913	0.159512	0.492588	0.433504	4916/5789	2
GO:0099188	postsynaptic cytoskeleton organization	2/1174	11/17913	0.159512	0.492588	0.433504	60/9118	2
GO:0099624	atrial cardiac muscle cell membrane repolarization	2/1174	11/17913	0.159512	0.492588	0.433504	776/3784	2
GO:1901096	regulation of autophagosome maturation	2/1174	11/17913	0.159512	0.492588	0.433504	79443/140775	2
GO:1901201	regulation of extracellular matrix assembly	2/1174	11/17913	0.159512	0.492588	0.433504	183/4088	2
GO:1904263	positive regulation of TORC1 signaling	2/1174	11/17913	0.159512	0.492588	0.433504	84861/9894	2
GO:1905146	lysosomal protein catabolic process	2/1174	11/17913	0.159512	0.492588	0.433504	147007/55737	2
GO:1905214	regulation of RNA binding	2/1174	11/17913	0.159512	0.492588	0.433504	8664/3646	2
GO:1905244	regulation of modification of synaptic structure	2/1174	11/17913	0.159512	0.492588	0.433504	25/10458	2
GO:2001223	negative regulation of neuron migration	2/1174	11/17913	0.159512	0.492588	0.433504	6376/3084	2
GO:2001269	positive regulation of cysteine-type endopeptidase activity involved in apoptotic signaling pathway	2/1174	11/17913	0.159512	0.492588	0.433504	355/4088	2
GO:0009206	purine ribonucleoside triphosphate biosynthetic process	14/1174	159/17913	0.159892	0.493229	0.434068	863/2103/2584/2819/9759/3630/9631/4927/4928/5209/5213/5214/56848/51341	14
GO:0051656	establishment of organelle localization	35/1174	448/17913	0.159902	0.493229	0.434068	10053/10947/320/9181/776/783/153241/10540/1785/84062/6993/60412/79443/8729/2932/3596/81930/23095/9493/8379/54820/5080/5195/54984/23396/10125/6209/9554/6616/56848/84501/9066/10342/83696/7514	35
GO:0050953	sensory perception of light stimulus	18/1174	213/17913	0.161265	0.497149	0.437518	24/3983/6314/783/64072/131890/3617/4649/7101/5076/5080/5306/54437/4070/7054/4308/124590/7546	18
GO:0007030	Golgi organization	9/1174	94/17913	0.162353	0.499079	0.439216	1785/30845/85462/2580/8729/55666/23345/9712/143187	9
GO:0043255	regulation of carbohydrate biosynthetic process	9/1174	94/17913	0.162353	0.499079	0.439216	117/207/208/2103/2932/3481/3630/10296/83667	9
GO:0045778	positive regulation of ossification	9/1174	94/17913	0.162353	0.499079	0.439216	650/652/658/2201/2778/4041/4088/7474/7704	9
GO:0048284	organelle fusion	9/1174	94/17913	0.162353	0.499079	0.439216	208/8291/56112/201164/9554/9066/6890/6891/143187	9
GO:0060191	regulation of lipase activity	9/1174	94/17913	0.162353	0.499079	0.439216	25/117/183/627/1956/10316/4916/5046/5447	9
GO:0015672	monovalent inorganic cation transport	37/1174	477/17913	0.162541	0.499371	0.439473	88/207/468/478/535/776/1352/1347/1785/1804/1815/53828/348980/3596/3736/8514/30820/80333/338567/3784/9132/57582/3792/4846/133060/92736/5581/55800/6330/84068/57084/9963/56606/146167/6616/56848/6834	37
GO:0022037	metencephalon development	10/1174	107/17913	0.163197	0.500531	0.440494	25/8704/596/1600/85442/4204/401/473/6095/388610	10
GO:0062014	negative regulation of small molecule metabolic process	10/1174	107/17913	0.163197	0.500531	0.440494	207/55198/650/863/634/9965/9759/3630/10296/706	10
GO:0010256	endomembrane system organization	29/1174	365/17913	0.163346	0.500531	0.440494	207/208/10458/1289/23603/7852/1785/84062/8291/30845/2149/9002/85462/10211/2580/8729/1130/55666/9631/29763/8724/257364/6711/5552/23345/9066/23671/9712/143187	29
GO:0071478	cellular response to radiation	15/1174	173/17913	0.163382	0.500531	0.440494	208/468/90427/1387/1408/1410/1785/1936/131890/3014/3373/1432/5888/5883/4308	15
GO:1903034	regulation of response to wounding	15/1174	173/17913	0.163382	0.500531	0.440494	55966/239/634/7852/1906/83481/2149/2152/4846/4916/10630/5581/56963/4088/64094	15
GO:0030073	insulin secretion	17/1174	200/17913	0.163816	0.501577	0.441415	406/9024/776/777/9254/11132/131177/3382/9448/415116/5581/5799/9501/6616/6720/9066/6934	17
GO:0071479	cellular response to ionizing radiation	7/1174	69/17913	0.164818	0.504359	0.443863	1410/1785/1936/3014/1432/5888/5883	7
GO:0009145	purine nucleoside triphosphate biosynthetic process	14/1174	160/17913	0.165362	0.505737	0.445075	863/2103/2584/2819/9759/3630/9631/4927/4928/5209/5213/5214/56848/51341	14
GO:1901987	regulation of cell cycle phase transition	36/1174	464/17913	0.166031	0.507494	0.446622	207/51433/51434/596/23476/7832/246184/11190/4848/8738/51339/10540/1781/1956/1112/348654/3320/3373/3550/84861/8379/4204/138151/54820/5087/54984/5696/5698/5710/55920/57521/22933/9344/7015/203068/84101	36
GO:0010922	positive regulation of phosphatase activity	4/1174	33/17913	0.167536	0.510259	0.449055	650/115352/9863/4088	4
GO:0042462	eye photoreceptor cell development	4/1174	33/17913	0.167536	0.510259	0.449055	348980/5080/7054/4308	4
GO:0045922	negative regulation of fatty acid metabolic process	4/1174	33/17913	0.167536	0.510259	0.449055	207/55198/634/3630	4
GO:0048011	neurotrophin TRK receptor signaling pathway	4/1174	33/17913	0.167536	0.510259	0.449055	183/627/10818/4916	4
GO:0051954	positive regulation of amine transport	4/1174	33/17913	0.167536	0.510259	0.449055	59272/183/6387/1815	4
GO:0006486	protein glycosylation	19/1174	228/17913	0.167797	0.510259	0.449055	8704/91949/1650/79947/2524/79623/2590/50614/57134/4249/146664/394263/4597/10267/6489/338596/200424/11070/83857	19
GO:0043413	macromolecule glycosylation	19/1174	228/17913	0.167797	0.510259	0.449055	8704/91949/1650/79947/2524/79623/2590/50614/57134/4249/146664/394263/4597/10267/6489/338596/200424/11070/83857	19
GO:0032651	regulation of interleukin-1 beta production	8/1174	82/17913	0.168105	0.510259	0.449055	6376/2149/27086/2950/406989/64127/4088/7474	8
GO:0042158	lipoprotein biosynthetic process	8/1174	82/17913	0.168105	0.510259	0.449055	338/10533/55733/27315/84992/64840/51304/64429	8
GO:0010518	positive regulation of phospholipase activity	6/1174	57/17913	0.168395	0.510259	0.449055	117/183/627/1956/10316/4916	6
GO:0010665	regulation of cardiac muscle cell apoptotic process	6/1174	57/17913	0.168395	0.510259	0.449055	183/824/2626/4058/7849/5514	6
GO:0030888	regulation of B cell proliferation	6/1174	57/17913	0.168395	0.510259	0.449055	596/84433/975/115352/3596/4332	6
GO:0033047	regulation of mitotic sister chromatid segregation	6/1174	57/17913	0.168395	0.510259	0.449055	246184/348654/3550/84861/8379/84101	6
GO:0035904	aorta development	6/1174	57/17913	0.168395	0.510259	0.449055	1785/8928/4015/23129/6091/6092	6
GO:1902041	regulation of extrinsic apoptotic signaling pathway via death domain receptors	6/1174	57/17913	0.168395	0.510259	0.449055	9181/658/355/85450/4846/64114	6
GO:0009127	purine nucleoside monophosphate biosynthetic process	15/1174	174/17913	0.168685	0.510259	0.449055	863/2103/2584/2819/9759/3630/64077/9631/4927/4928/5209/5213/5214/56848/51341	15
GO:0009168	purine ribonucleoside monophosphate biosynthetic process	15/1174	174/17913	0.168685	0.510259	0.449055	863/2103/2584/2819/9759/3630/64077/9631/4927/4928/5209/5213/5214/56848/51341	15
GO:0045665	negative regulation of neuron differentiation	17/1174	201/17913	0.168739	0.510259	0.449055	567/1600/2580/2932/10363/9448/7101/5080/5087/5800/56963/6469/30812/8831/7161/7474/22882	17
GO:0022898	regulation of transmembrane transporter activity	20/1174	242/17913	0.169307	0.510259	0.449055	60/88/596/776/783/1612/1785/1815/8291/30845/2893/3630/57338/84502/3736/5581/6262/55800/6330/56848	20
GO:0060070	canonical Wnt signaling pathway	25/1174	311/17913	0.169535	0.510259	0.449055	406/607/283149/650/1601/51339/1956/2932/3487/8994/4041/1432/64840/5696/5698/5710/5754/5800/6262/6469/4088/64321/6934/55737/7474	25
GO:0072655	establishment of protein localization to mitochondrion	11/1174	121/17913	0.169589	0.510259	0.449055	207/596/90427/3320/6720/26519/7161/706/57602/7529/10971	11
GO:1903038	negative regulation of leukocyte cell-cell adhesion	11/1174	121/17913	0.169589	0.510259	0.449055	207/652/634/6387/9231/56940/3549/8379/861/6469/51043	11
GO:0042472	inner ear morphogenesis	9/1174	95/17913	0.169655	0.510259	0.449055	9132/133060/5076/7849/5754/80736/124590/57216/7474	9
GO:0060079	excitatory postsynaptic potential	9/1174	95/17913	0.169655	0.510259	0.449055	207/10458/1139/1140/1145/2898/2932/4204/6455	9
GO:0001974	blood vessel remodeling	5/1174	45/17913	0.170009	0.510259	0.449055	183/634/2324/4846/64114	5
GO:0045581	negative regulation of T cell differentiation	5/1174	45/17913	0.170009	0.510259	0.449055	652/3549/861/6469/51043	5
GO:0050922	negative regulation of chemotaxis	5/1174	45/17913	0.170009	0.510259	0.449055	2950/5800/6091/6092/7474	5
GO:1901068	guanosine-containing compound metabolic process	5/1174	45/17913	0.170009	0.510259	0.449055	84433/168537/9567/136332/55034	5
GO:0042445	hormone metabolic process	18/1174	215/17913	0.170773	0.510259	0.449055	59272/650/8912/64377/1592/8694/2028/2304/4204/7849/5122/5046/5447/6469/80736/6934/7173/706	18
GO:0030595	leukocyte chemotaxis	16/1174	188/17913	0.171446	0.510259	0.449055	6376/6387/7852/140596/503618/8291/1906/1907/8729/1130/1432/23396/5800/6279/1901/7474	16
GO:0010155	regulation of proton transport	3/1174	22/17913	0.171756	0.510259	0.449055	1815/3596/56848	3
GO:0030318	melanocyte differentiation	3/1174	22/17913	0.171756	0.510259	0.449055	596/2767/81285	3
GO:0032594	protein transport within lipid bilayer	3/1174	22/17913	0.171756	0.510259	0.449055	23426/6616/55737	3
GO:0032656	regulation of interleukin-13 production	3/1174	22/17913	0.171756	0.510259	0.449055	55540/3662/5914	3
GO:0034067	protein localization to Golgi apparatus	3/1174	22/17913	0.171756	0.510259	0.449055	91949/2580/8729	3
GO:0036037	CD8-positive, alpha-beta T cell activation	3/1174	22/17913	0.171756	0.510259	0.449055	596/861/51043	3
GO:0044743	protein transmembrane import into intracellular organelle	3/1174	22/17913	0.171756	0.510259	0.449055	5195/5191/26519	3
GO:0045956	positive regulation of calcium ion-dependent exocytosis	3/1174	22/17913	0.171756	0.510259	0.449055	776/783/9066	3
GO:0046716	muscle cell cellular homeostasis	3/1174	22/17913	0.171756	0.510259	0.449055	4015/5213/22954	3
GO:0046835	carbohydrate phosphorylation	3/1174	22/17913	0.171756	0.510259	0.449055	2584/79158/5209	3
GO:0060390	regulation of SMAD protein signal transduction	3/1174	22/17913	0.171756	0.510259	0.449055	652/1601/6711	3
GO:0060444	branching involved in mammary gland duct morphogenesis	3/1174	22/17913	0.171756	0.510259	0.449055	780/1969/7474	3
GO:0071425	hematopoietic stem cell proliferation	3/1174	22/17913	0.171756	0.510259	0.449055	2122/861/7474	3
GO:0071467	cellular response to pH	3/1174	22/17913	0.171756	0.510259	0.449055	2767/3373/338567	3
GO:0080111	DNA demethylation	3/1174	22/17913	0.171756	0.510259	0.449055	10930/200424/7874	3
GO:0090312	positive regulation of protein deacetylation	3/1174	22/17913	0.171756	0.510259	0.449055	25865/6720/51043	3
GO:1900016	negative regulation of cytokine production involved in inflammatory response	3/1174	22/17913	0.171756	0.510259	0.449055	113/55198/66005	3
GO:1900273	positive regulation of long-term synaptic potentiation	3/1174	22/17913	0.171756	0.510259	0.449055	1139/3630/27020	3
GO:1901522	positive regulation of transcription from RNA polymerase II promoter involved in cellular response to chemical stimulus	3/1174	22/17913	0.171756	0.510259	0.449055	468/650/83667	3
GO:1903429	regulation of cell maturation	3/1174	22/17913	0.171756	0.510259	0.449055	596/5979/22933	3
GO:2000773	negative regulation of cellular senescence	3/1174	22/17913	0.171756	0.510259	0.449055	25/7014/7015	3
GO:0008277	regulation of G protein-coupled receptor signaling pathway	13/1174	148/17913	0.172973	0.513592	0.451988	1785/84062/6993/1906/2788/131890/10267/6002/9628/9501/55737/7474/7529	13
GO:0033045	regulation of sister chromatid segregation	7/1174	70/17913	0.173522	0.514938	0.453173	246184/10664/348654/3550/84861/8379/84101	7
GO:1903531	negative regulation of secretion by cell	17/1174	202/17913	0.173738	0.515297	0.453489	634/6376/1815/1906/2149/131177/2335/55691/3630/8997/9448/415116/25953/6992/64285/6720/5552	17
GO:0010821	regulation of mitochondrion organization	15/1174	175/17913	0.174074	0.516009	0.454116	207/10533/596/638/90427/2932/201164/6720/7161/706/57602/55737/57539/7529/10971	15
GO:0010498	proteasomal protein catabolic process	30/1174	382/17913	0.174225	0.516172	0.454259	207/210/267/51433/51434/406/9024/863/246184/55743/1601/55070/2932/81502/84861/55666/8554/5696/5698/5710/5886/64285/54546/54476/153769/6469/22933/10869/84101/7874	30
GO:2001056	positive regulation of cysteine-type endopeptidase activity	12/1174	135/17913	0.174745	0.517431	0.455366	239/23786/1285/1612/2149/2152/355/6091/6279/4088/83874/57539	12
GO:0044839	cell cycle G2/M phase transition	21/1174	257/17913	0.174993	0.517879	0.455761	571/23476/9024/11190/10540/1785/1781/2103/1112/3320/4204/54820/5087/54984/8493/5696/5698/5710/55920/9344/203068	21
GO:0006342	chromatin silencing	8/1174	83/17913	0.176126	0.518886	0.456647	8289/1788/3020/8352/10984/4204/8493/22933	8
GO:0045582	positive regulation of T cell differentiation	8/1174	83/17913	0.176126	0.518886	0.456647	3549/3707/5914/10125/861/6469/7704/51043	8
GO:0007006	mitochondrial membrane organization	11/1174	122/17913	0.176138	0.518886	0.456647	596/90427/6993/2932/23593/3320/6687/26519/7161/7529/10971	11
GO:0018022	peptidyl-lysine methylation	11/1174	122/17913	0.176138	0.518886	0.456647	26053/23476/26038/79813/2122/4204/63976/93166/11105/22938/200424	11
GO:1902904	negative regulation of supramolecular fiber organization	11/1174	122/17913	0.176138	0.518886	0.456647	116985/9181/1410/80206/57482/1901/6710/6711/4070/6904/23671	11
GO:0051302	regulation of cell division	14/1174	162/17913	0.176586	0.518886	0.456647	675/2103/2248/2249/2252/3481/9493/5080/5581/5727/84440/6469/22933/64321	14
GO:0018210	peptidyl-threonine modification	10/1174	109/17913	0.176998	0.518886	0.456647	207/596/2590/2932/85366/25865/57521/22933/200734/7474	10
GO:1903052	positive regulation of proteolysis involved in cellular protein catabolic process	10/1174	109/17913	0.176998	0.518886	0.456647	207/863/55743/1601/55070/2932/8554/5886/153769/22933	10
GO:0010660	regulation of muscle cell apoptotic process	9/1174	96/17913	0.177107	0.518886	0.456647	183/239/468/824/1906/2626/4058/7849/5514	9
GO:0032652	regulation of interleukin-1 production	9/1174	96/17913	0.177107	0.518886	0.456647	634/6376/2149/27086/2950/406989/64127/4088/7474	9
GO:0042116	macrophage activation	9/1174	96/17913	0.177107	0.518886	0.456647	6376/8291/1907/27086/3596/5581/6095/22904/7474	9
GO:0050663	cytokine secretion	19/1174	230/17913	0.177196	0.518886	0.456647	25/183/84433/6376/8291/2149/2335/27086/55540/3630/1432/64127/6992/10125/56848/6711/5552/7474/51043	19
GO:0045765	regulation of angiogenesis	30/1174	383/17913	0.177886	0.518886	0.456647	25/79924/183/729/634/1139/1284/1285/6376/7852/1969/2152/2549/2626/2627/3373/4204/406989/494324/79812/4846/7101/23129/25865/861/23328/64094/7015/7075/7474	30
GO:0010324	membrane invagination	6/1174	58/17913	0.178172	0.518886	0.456647	55198/1793/9844/8724/257364/84501	6
GO:0043966	histone H3 acetylation	6/1174	58/17913	0.178172	0.518886	0.456647	675/23774/200186/3662/56848/27097	6
GO:0070527	platelet aggregation	6/1174	58/17913	0.178172	0.518886	0.456647	60/239/634/2778/10630/7414	6
GO:1902110	positive regulation of mitochondrial membrane permeability involved in apoptotic process	6/1174	58/17913	0.178172	0.518886	0.456647	596/90427/2932/7161/7529/10971	6
GO:0033673	negative regulation of kinase activity	20/1174	244/17913	0.178467	0.518886	0.456647	25/207/652/634/23603/84062/56940/1849/1850/2950/3480/85450/4041/5575/5795/57521/140775/200734/6879/57732	20
GO:0006457	protein folding	15/1174	176/17913	0.17955	0.518886	0.456647	267/567/1047/1410/9093/55466/64772/2289/2580/3320/10808/9601/10130/5824/6904	15
GO:0071222	cellular response to lipopolysaccharide	15/1174	176/17913	0.17955	0.518886	0.456647	25/207/824/6376/2950/1432/4793/64127/4846/5581/5914/23328/22904/706/7474	15
GO:0010574	regulation of vascular endothelial growth factor production	4/1174	34/17913	0.180713	0.518886	0.456647	468/2324/2626/6095	4
GO:0018149	peptide cross-linking	4/1174	34/17913	0.180713	0.518886	0.456647	1832/2125/2312/2335	4
GO:0048566	embryonic digestive tract development	4/1174	34/17913	0.180713	0.518886	0.456647	3549/348093/6299/6469	4
GO:0060795	cell fate commitment involved in formation of primary germ layer	4/1174	34/17913	0.180713	0.518886	0.456647	652/2627/5076/64321	4
GO:1901385	regulation of voltage-gated calcium channel activity	4/1174	34/17913	0.180713	0.518886	0.456647	783/1815/8291/30845	4
GO:0071901	negative regulation of protein serine/threonine kinase activity	12/1174	136/17913	0.181036	0.518886	0.456647	25/207/652/84062/1849/1850/2950/4041/5575/5795/57521/200734	12
GO:0021695	cerebellar cortex development	5/1174	46/17913	0.181198	0.518886	0.456647	8704/85442/473/6095/388610	5
GO:0045687	positive regulation of glial cell differentiation	5/1174	46/17913	0.181198	0.518886	0.456647	443/650/7852/6469/7161	5
GO:0061614	pri-miRNA transcription by RNA polymerase II	5/1174	46/17913	0.181198	0.518886	0.456647	650/652/9759/4088/7015	5
GO:0070231	T cell apoptotic process	5/1174	46/17913	0.181198	0.518886	0.456647	207/652/9093/155038/7474	5
GO:1900015	regulation of cytokine production involved in inflammatory response	5/1174	46/17913	0.181198	0.518886	0.456647	113/55198/66005/1432/64127	5
GO:1900087	positive regulation of G1/S transition of mitotic cell cycle	5/1174	46/17913	0.181198	0.518886	0.456647	207/1956/3373/57521/7015	5
GO:2000107	negative regulation of leukocyte apoptotic process	5/1174	46/17913	0.181198	0.518886	0.456647	652/6387/27086/3707/64127	5
GO:0043161	proteasome-mediated ubiquitin-dependent protein catabolic process	26/1174	328/17913	0.181868	0.518886	0.456647	207/267/51433/51434/406/863/246184/55743/1601/55070/2932/84861/55666/8554/5696/5698/5710/5886/54546/54476/153769/6469/22933/10869/84101/7874	26
GO:0030500	regulation of bone mineralization	7/1174	71/17913	0.182419	0.518886	0.456647	650/652/658/2201/1901/4088/5552	7
GO:0042100	B cell proliferation	7/1174	71/17913	0.182419	0.518886	0.456647	25/596/84433/975/115352/3596/4332	7
GO:0042795	snRNA transcription by RNA polymerase II	7/1174	71/17913	0.182419	0.518886	0.456647	905/2957/26173/65123/55656/5431/6878	7
GO:0090174	organelle membrane fusion	7/1174	71/17913	0.182419	0.518886	0.456647	208/8291/9554/9066/6890/6891/143187	7
GO:1903036	positive regulation of response to wounding	7/1174	71/17913	0.182419	0.518886	0.456647	7852/2149/2152/4916/10630/5581/64094	7
GO:0002002	regulation of angiotensin levels in blood	2/1174	12/17913	0.183504	0.518886	0.456647	59272/2028	2
GO:0002003	angiotensin maturation	2/1174	12/17913	0.183504	0.518886	0.456647	59272/2028	2
GO:0002468	dendritic cell antigen processing and presentation	2/1174	12/17913	0.183504	0.518886	0.456647	10875/64127	2
GO:0002674	negative regulation of acute inflammatory response	2/1174	12/17913	0.183504	0.518886	0.456647	2950/3630	2
GO:0003334	keratinocyte development	2/1174	12/17913	0.183504	0.518886	0.456647	64919/2317	2
GO:0006012	galactose metabolic process	2/1174	12/17913	0.183504	0.518886	0.456647	2582/2584	2
GO:0006491	N-glycan processing	2/1174	12/17913	0.183504	0.518886	0.456647	79158/57134	2
GO:0009812	flavonoid metabolic process	2/1174	12/17913	0.183504	0.518886	0.456647	5447/6818	2
GO:0009886	post-embryonic animal morphogenesis	2/1174	12/17913	0.183504	0.518886	0.456647	2778/159296	2
GO:0010889	regulation of sequestering of triglyceride	2/1174	12/17913	0.183504	0.518886	0.456647	161247/57104	2
GO:0016322	neuron remodeling	2/1174	12/17913	0.183504	0.518886	0.456647	6376/27289	2
GO:0016558	protein import into peroxisome matrix	2/1174	12/17913	0.183504	0.518886	0.456647	5195/5191	2
GO:0032252	secretory granule localization	2/1174	12/17913	0.183504	0.518886	0.456647	23095/10125	2
GO:0032785	negative regulation of DNA-templated transcription, elongation	2/1174	12/17913	0.183504	0.518886	0.456647	6469/6829	2
GO:0032905	transforming growth factor beta1 production	2/1174	12/17913	0.183504	0.518886	0.456647	6376/2627	2
GO:0034309	primary alcohol biosynthetic process	2/1174	12/17913	0.183504	0.518886	0.456647	650/8912	2
GO:0040034	regulation of development, heterochronic	2/1174	12/17913	0.183504	0.518886	0.456647	7101/5080	2
GO:0042416	dopamine biosynthetic process	2/1174	12/17913	0.183504	0.518886	0.456647	7054/55737	2
GO:0044650	adhesion of symbiont to host cell	2/1174	12/17913	0.183504	0.518886	0.456647	59272/975	2
GO:0045836	positive regulation of meiotic nuclear division	2/1174	12/17913	0.183504	0.518886	0.456647	22933/7474	2
GO:0048172	regulation of short-term neuronal synaptic plasticity	2/1174	12/17913	0.183504	0.518886	0.456647	2898/729993	2
GO:0051549	positive regulation of keratinocyte migration	2/1174	12/17913	0.183504	0.518886	0.456647	2252/9448	2
GO:0051988	regulation of attachment of spindle microtubules to kinetochore	2/1174	12/17913	0.183504	0.518886	0.456647	55920/22933	2
GO:0060391	positive regulation of SMAD protein signal transduction	2/1174	12/17913	0.183504	0.518886	0.456647	652/1601	2
GO:0070307	lens fiber cell development	2/1174	12/17913	0.183504	0.518886	0.456647	1969/10818	2
GO:0070486	leukocyte aggregation	2/1174	12/17913	0.183504	0.518886	0.456647	960/6279	2
GO:0070493	thrombin-activated receptor signaling pathway	2/1174	12/17913	0.183504	0.518886	0.456647	2149/9002	2
GO:0071073	positive regulation of phospholipid biosynthetic process	2/1174	12/17913	0.183504	0.518886	0.456647	2181/824	2
GO:0071340	skeletal muscle acetylcholine-gated channel clustering	2/1174	12/17913	0.183504	0.518886	0.456647	9093/11079	2
GO:0072178	nephric duct morphogenesis	2/1174	12/17913	0.183504	0.518886	0.456647	652/5076	2
GO:0072540	T-helper 17 cell lineage commitment	2/1174	12/17913	0.183504	0.518886	0.456647	10538/3662	2
GO:0090151	establishment of protein localization to mitochondrial membrane	2/1174	12/17913	0.183504	0.518886	0.456647	3320/26519	2
GO:0090161	Golgi ribbon formation	2/1174	12/17913	0.183504	0.518886	0.456647	85462/143187	2
GO:0090331	negative regulation of platelet aggregation	2/1174	12/17913	0.183504	0.518886	0.456647	239/634	2
GO:0090520	sphingolipid mediated signaling pathway	2/1174	12/17913	0.183504	0.518886	0.456647	1901/56848	2
GO:0098962	regulation of postsynaptic neurotransmitter receptor activity	2/1174	12/17913	0.183504	0.518886	0.456647	4884/729993	2
GO:0099150	regulation of postsynaptic specialization assembly	2/1174	12/17913	0.183504	0.518886	0.456647	4916/5789	2
GO:0150052	regulation of postsynapse assembly	2/1174	12/17913	0.183504	0.518886	0.456647	4916/5789	2
GO:0150065	regulation of deacetylase activity	2/1174	12/17913	0.183504	0.518886	0.456647	25865/56848	2
GO:1900044	regulation of protein K63-linked ubiquitination	2/1174	12/17913	0.183504	0.518886	0.456647	64127/23328	2
GO:1901387	positive regulation of voltage-gated calcium channel activity	2/1174	12/17913	0.183504	0.518886	0.456647	783/30845	2
GO:1902004	positive regulation of amyloid-beta formation	2/1174	12/17913	0.183504	0.518886	0.456647	1139/406989	2
GO:1902337	regulation of apoptotic process involved in morphogenesis	2/1174	12/17913	0.183504	0.518886	0.456647	5076/7849	2
GO:1902430	negative regulation of amyloid-beta formation	2/1174	12/17913	0.183504	0.518886	0.456647	1139/23163	2
GO:1902950	regulation of dendritic spine maintenance	2/1174	12/17913	0.183504	0.518886	0.456647	3630/55737	2
GO:1904181	positive regulation of membrane depolarization	2/1174	12/17913	0.183504	0.518886	0.456647	239/706	2
GO:0051781	positive regulation of cell division	8/1174	84/17913	0.184313	0.520628	0.45818	2248/2249/2252/3481/9493/5581/6469/22933	8
GO:0055006	cardiac cell development	8/1174	84/17913	0.184313	0.520628	0.45818	88/183/652/9150/1906/80206/2626/6444	8
GO:1901989	positive regulation of cell cycle phase transition	9/1174	97/17913	0.184704	0.521461	0.458913	207/23476/1956/3373/4204/5087/55920/57521/7015	9
GO:0007088	regulation of mitotic nuclear division	13/1174	150/17913	0.184985	0.521982	0.459372	652/246184/1906/348654/3481/3550/3630/84861/4041/8379/22933/146691/84101	13
GO:0046034	ATP metabolic process	23/1174	287/17913	0.185261	0.522486	0.459815	863/1352/2103/2584/2819/9759/3630/4204/4626/4695/4700/4720/64802/9631/4927/4928/5209/5213/5214/56848/6834/706/51341	23
GO:0050807	regulation of synapse organization	18/1174	218/17913	0.18557	0.523085	0.460342	25/375790/10458/627/816/9231/29904/3630/8997/1432/4916/5789/5800/5913/6092/203068/55737/7474	18
GO:1901654	response to ketone	16/1174	191/17913	0.187364	0.523749	0.460927	108/207/140596/503618/1828/1906/1956/23095/10499/4916/5581/56848/6720/7054/706/167127	16
GO:0097479	synaptic vesicle localization	12/1174	137/17913	0.187433	0.523749	0.460927	10947/320/9024/776/783/1785/84062/2932/9863/23396/6616/9066	12
GO:0010662	regulation of striated muscle cell apoptotic process	6/1174	59/17913	0.188172	0.523749	0.460927	183/824/2626/4058/7849/5514	6
GO:0051298	centrosome duplication	6/1174	59/17913	0.188172	0.523749	0.460927	9639/675/153241/348654/54820/7514	6
GO:0090303	positive regulation of wound healing	6/1174	59/17913	0.188172	0.523749	0.460927	7852/2149/2152/10630/5581/64094	6
GO:2000514	regulation of CD4-positive, alpha-beta T cell activation	6/1174	59/17913	0.188172	0.523749	0.460927	975/246778/3662/5914/861/51043	6
GO:0006937	regulation of muscle contraction	14/1174	164/17913	0.188177	0.523749	0.460927	59272/1832/1906/1907/30845/2149/2626/9759/3736/3784/4636/85366/6262/7135	14
GO:0009201	ribonucleoside triphosphate biosynthetic process	14/1174	164/17913	0.188177	0.523749	0.460927	863/2103/2584/2819/9759/3630/9631/4927/4928/5209/5213/5214/56848/51341	14
GO:0045619	regulation of lymphocyte differentiation	14/1174	164/17913	0.188177	0.523749	0.460927	25/652/84433/115352/3549/246778/3662/3707/5914/10125/861/6469/7704/51043	14
GO:0001945	lymph vessel development	3/1174	23/17913	0.188522	0.523749	0.460927	1969/2324/10630	3
GO:0006884	cell volume homeostasis	3/1174	23/17913	0.188522	0.523749	0.460927	1185/55144/80131	3
GO:0009404	toxin metabolic process	3/1174	23/17913	0.188522	0.523749	0.460927	54905/4357/7054	3
GO:0010288	response to lead ion	3/1174	23/17913	0.188522	0.523749	0.460927	210/1371/1788	3
GO:0016578	histone deubiquitination	3/1174	23/17913	0.188522	0.523749	0.460927	6314/57602/7874	3
GO:0021511	spinal cord patterning	3/1174	23/17913	0.188522	0.523749	0.460927	58524/5080/6469	3
GO:0021801	cerebral cortex radial glia guided migration	3/1174	23/17913	0.188522	0.523749	0.460927	1600/7101/30837	3
GO:0021895	cerebral cortex neuron differentiation	3/1174	23/17913	0.188522	0.523749	0.460927	26038/2016/7101	3
GO:0022030	telencephalon glial cell migration	3/1174	23/17913	0.188522	0.523749	0.460927	1600/7101/30837	3
GO:0050857	positive regulation of antigen receptor-mediated signaling pathway	3/1174	23/17913	0.188522	0.523749	0.460927	975/27086/25865	3
GO:0060055	angiogenesis involved in wound healing	3/1174	23/17913	0.188522	0.523749	0.460927	6376/7852/64094	3
GO:0060143	positive regulation of syncytium formation by plasma membrane fusion	3/1174	23/17913	0.188522	0.523749	0.460927	824/10211/1432	3
GO:0071526	semaphorin-plexin signaling pathway	3/1174	23/17913	0.188522	0.523749	0.460927	91584/5364/23129	3
GO:0072170	metanephric tubule development	3/1174	23/17913	0.188522	0.523749	0.460927	5076/7849/30812	3
GO:0072243	metanephric nephron epithelium development	3/1174	23/17913	0.188522	0.523749	0.460927	5076/7849/30812	3
GO:1900746	regulation of vascular endothelial growth factor signaling pathway	3/1174	23/17913	0.188522	0.523749	0.460927	11156/6091/64094	3
GO:1902003	regulation of amyloid-beta formation	3/1174	23/17913	0.188522	0.523749	0.460927	1139/23163/406989	3
GO:2000637	positive regulation of gene silencing by miRNA	3/1174	23/17913	0.188522	0.523749	0.460927	652/1956/8994	3
GO:2000726	negative regulation of cardiac muscle cell differentiation	3/1174	23/17913	0.188522	0.523749	0.460927	650/9150/10818	3
GO:0051495	positive regulation of cytoskeleton organization	17/1174	205/17913	0.189184	0.525316	0.462306	25/88/653857/9639/55160/961/153241/6376/1906/51466/57482/22998/4204/4916/5581/4088/84501	17
GO:0008360	regulation of cell shape	11/1174	124/17913	0.189588	0.526167	0.463055	116985/10458/11135/56882/55785/2335/8994/55742/10630/5364/9344	11
GO:0009266	response to temperature stimulus	18/1174	219/17913	0.190641	0.528818	0.465388	207/55198/816/1387/1410/6387/7852/9093/55466/2932/3320/10808/4846/9631/4927/4928/57521/6489	18
GO:0002028	regulation of sodium ion transport	7/1174	72/17913	0.191502	0.529573	0.466052	207/1785/1815/4846/5581/55800/6330	7
GO:0002532	production of molecular mediator involved in inflammatory response	7/1174	72/17913	0.191502	0.529573	0.466052	113/55198/10225/66005/3630/1432/64127	7
GO:0006695	cholesterol biosynthetic process	7/1174	72/17913	0.191502	0.529573	0.466052	338/79071/407053/4597/5447/6713/6720	7
GO:0009301	snRNA transcription	7/1174	72/17913	0.191502	0.529573	0.466052	905/2957/26173/65123/55656/5431/6878	7
GO:1902653	secondary alcohol biosynthetic process	7/1174	72/17913	0.191502	0.529573	0.466052	338/79071/407053/4597/5447/6713/6720	7
GO:1990266	neutrophil migration	7/1174	72/17913	0.191502	0.529573	0.466052	8291/1906/1907/8729/51135/23396/6279	7
GO:0007631	feeding behavior	9/1174	98/17913	0.192443	0.530059	0.46648	59272/79924/183/390259/3630/222236/5697/7054/55585	9
GO:0006576	cellular biogenic amine metabolic process	5/1174	47/17913	0.192651	0.530059	0.46648	55349/51573/169355/4204/6611	5
GO:0014911	positive regulation of smooth muscle cell migration	5/1174	47/17913	0.192651	0.530059	0.46648	183/596/9759/442891/7015	5
GO:0033260	nuclear DNA replication	5/1174	47/17913	0.192651	0.530059	0.46648	675/5888/5982/7014/58525	5
GO:0043370	regulation of CD4-positive, alpha-beta T cell differentiation	5/1174	47/17913	0.192651	0.530059	0.46648	246778/3662/5914/861/51043	5
GO:0045815	positive regulation of gene expression, epigenetic	5/1174	47/17913	0.192651	0.530059	0.46648	60/8289/25885/84172/56848	5
GO:0045912	negative regulation of carbohydrate metabolic process	5/1174	47/17913	0.192651	0.530059	0.46648	863/2932/9759/3630/10296	5
GO:1903115	regulation of actin filament-based movement	5/1174	47/17913	0.192651	0.530059	0.46648	1832/2626/85366/10630/6262	5
GO:0042475	odontogenesis of dentin-containing tooth	8/1174	85/17913	0.19266	0.530059	0.46648	29123/64919/650/652/58524/2249/159296/6469	8
GO:1901532	regulation of hematopoietic progenitor cell differentiation	8/1174	85/17913	0.19266	0.530059	0.46648	25/5696/5698/5710/54517/861/6938/7161	8
GO:0009161	ribonucleoside monophosphate metabolic process	26/1174	331/17913	0.194189	0.530564	0.466924	84433/863/1352/2103/2584/2819/9759/3630/64077/136332/4204/4626/4695/4700/4720/64802/9631/4927/4928/5209/5213/5214/56848/6834/706/51341	26
GO:0006361	transcription initiation from RNA polymerase I promoter	4/1174	35/17913	0.194219	0.530564	0.466924	2968/25885/84172/7343	4
GO:0019076	viral release from host cell	4/1174	35/17913	0.194219	0.530564	0.466924	5091/7726/22954/81603	4
GO:0035890	exit from host	4/1174	35/17913	0.194219	0.530564	0.466924	5091/7726/22954/81603	4
GO:0035891	exit from host cell	4/1174	35/17913	0.194219	0.530564	0.466924	5091/7726/22954/81603	4
GO:0045622	regulation of T-helper cell differentiation	4/1174	35/17913	0.194219	0.530564	0.466924	246778/3662/5914/51043	4
GO:0048333	mesodermal cell differentiation	4/1174	35/17913	0.194219	0.530564	0.466924	652/23135/5076/64321	4
GO:0048710	regulation of astrocyte differentiation	4/1174	35/17913	0.194219	0.530564	0.466924	650/1600/7101/4916	4
GO:0052126	movement in host environment	4/1174	35/17913	0.194219	0.530564	0.466924	5091/7726/22954/81603	4
GO:0052192	movement in environment of other organism involved in symbiotic interaction	4/1174	35/17913	0.194219	0.530564	0.466924	5091/7726/22954/81603	4
GO:0060323	head morphogenesis	4/1174	35/17913	0.194219	0.530564	0.466924	29123/3549/5083/23648	4
GO:0065002	intracellular protein transmembrane transport	4/1174	35/17913	0.194219	0.530564	0.466924	208/5195/5191/26519	4
GO:0071312	cellular response to alkaloid	4/1174	35/17913	0.194219	0.530564	0.466924	10533/5888/6262/7054	4
GO:0071542	dopaminergic neuron differentiation	4/1174	35/17913	0.194219	0.530564	0.466924	2932/401/6469/7474	4
GO:0071216	cellular response to biotic stimulus	17/1174	206/17913	0.194478	0.531003	0.46731	25/207/824/6376/2932/2950/1432/4793/64127/4846/5581/5914/23328/22904/22933/706/7474	17
GO:0007219	Notch signaling pathway	15/1174	179/17913	0.196478	0.535936	0.471652	207/650/79094/1387/1956/140628/64127/5087/23129/11156/6091/6092/22938/55273/51341	15
GO:2001251	negative regulation of chromosome organization	11/1174	125/17913	0.196483	0.535936	0.471652	5394/348654/3020/3550/84861/8379/54984/56848/6879/7014/84101	11
GO:0030168	platelet activation	13/1174	152/17913	0.197383	0.538117	0.473572	60/239/634/8527/1608/2149/9002/2767/2778/4846/10630/5581/7414	13
GO:0010659	cardiac muscle cell apoptotic process	6/1174	60/17913	0.198383	0.539991	0.475221	183/824/2626/4058/7849/5514	6
GO:0030593	neutrophil chemotaxis	6/1174	60/17913	0.198383	0.539991	0.475221	8291/1906/1907/8729/23396/6279	6
GO:0051785	positive regulation of nuclear division	6/1174	60/17913	0.198383	0.539991	0.475221	1906/3481/3630/4041/22933/7474	6
GO:0051209	release of sequestered calcium ion into cytosol	10/1174	112/17913	0.19867	0.539991	0.475221	25/6376/2149/9002/3596/57338/84502/5581/22821/6262	10
GO:0051283	negative regulation of sequestering of calcium ion	10/1174	112/17913	0.19867	0.539991	0.475221	25/6376/2149/9002/3596/57338/84502/5581/22821/6262	10
GO:1903828	negative regulation of cellular protein localization	10/1174	112/17913	0.19867	0.539991	0.475221	88/23245/1601/2932/54585/25885/257364/64114/58476/55737	10
GO:0120032	regulation of plasma membrane bounded cell projection assembly	14/1174	166/17913	0.20012	0.540123	0.475337	375790/116985/26053/11135/153241/23603/1785/1969/51466/9759/9742/55920/4070/51364	14
GO:0001824	blastocyst development	9/1174	99/17913	0.200319	0.540123	0.475337	675/824/4848/3054/64711/4695/10400/64321/338596	9
GO:0044766	multi-organism transport	7/1174	73/17913	0.200762	0.540123	0.475337	6993/9631/4927/4928/10966/80145/7514	7
GO:0051881	regulation of mitochondrial membrane potential	7/1174	73/17913	0.200762	0.540123	0.475337	25/207/208/239/596/23593/706	7
GO:0061045	negative regulation of wound healing	7/1174	73/17913	0.200762	0.540123	0.475337	55966/239/634/1906/83481/4846/4088	7
GO:0072384	organelle transport along microtubule	7/1174	73/17913	0.200762	0.540123	0.475337	10947/84062/79443/23095/9493/5195/10125	7
GO:1902579	multi-organism localization	7/1174	73/17913	0.200762	0.540123	0.475337	6993/9631/4927/4928/10966/80145/7514	7
GO:1903779	regulation of cardiac conduction	7/1174	73/17913	0.200762	0.540123	0.475337	59272/183/478/491/30845/53828/6262	7
GO:0006094	gluconeogenesis	8/1174	86/17913	0.201161	0.540123	0.475337	468/200186/92579/2819/3630/10296/5091/83667	8
GO:0010952	positive regulation of peptidase activity	15/1174	180/17913	0.202283	0.540123	0.475337	239/23786/1285/1612/2149/2152/355/2335/6300/1432/6091/6279/4088/83874/57539	15
GO:0097193	intrinsic apoptotic signaling pathway	22/1174	277/17913	0.203085	0.540123	0.475337	25/207/9181/468/596/90427/675/9024/960/79094/6387/1969/3630/10625/85329/138151/5883/54546/6279/22938/7161/22954	22
GO:0042476	odontogenesis	11/1174	126/17913	0.203488	0.540123	0.475337	29123/64919/650/652/58524/1906/2249/159296/5083/6469/80320	11
[truncated: 3,400 more rows]
